# Supplementary material for: Changing Patterns of Salmonella enterica Serovar Rissen From Humans, Food Animals, and Animal-Derived Foods in China, 1995–2019
Source: Front Microbiol. 2021 Jul 29;12:702909. doi: 10.3389/fmicb.2021.702909 (PMC8358327; doi:10.3389/fmicb.2021.702909)
Supplement: Supplementary file 2 [file Table_1.XLSX]

## Sheet: Sheet1
Strain	Region of China	Place(Province or Province-level city)	year	Patient	Disease/Pathway	Sources	main host	Host	Sex	Human age	Age Periods
SH08Q20	East	Shanghai	2008	Patient	Diarrhea	Feces	Human	Human	F	56	(31-60)
SH10G267	East	Shanghai	2010	Patient	Diarrhea	Feces	Human	Human	F	8m	< 10
SH10G487	East	Shanghai	2010	Patient	Diarrhea	Feces	Human	Human	M	4m	< 10
SH11G1291	East	Shanghai	2011	Patient	Diarrhea	Feces	Human	Human	F	58	(31-60)
SH12G273	East	Shanghai	2012	Patient	Diarrhea	Feces	Human	Human	F	81	>60
SH12G327	East	Shanghai	2012	Patient	Diarrhea	Feces	Human	Human	M	51	(31-60)
SH12G483	East	Shanghai	2012	Patient	Diarrhea	Feces	Human	Human	M	8m	< 10
SH12G582	East	Shanghai	2012	Patient	Diarrhea	Feces	Human	Human	M	25	(10-30)
SH12G599	East	Shanghai	2012	Patient	Diarrhea	Feces	Human	Human	M	1	< 10
SH12G682	East	Shanghai	2012	Patient	Diarrhea	Feces	Human	Human	M	57	(31-60)
SH12G684	East	Shanghai	2012	Patient	Diarrhea	Feces	Human	Human	M	35	(31-60)
SH12G789	East	Shanghai	2012	Patient	Diarrhea	Feces	Human	Human	M	61	>60
SH12G951	East	Shanghai	2012	Patient	Diarrhea	Feces	Human	Human	M	7	< 10
SH12G1054	East	Shanghai	2012	Patient	Diarrhea	Feces	Human	Human	M	10m	< 10
SH12G1154	East	Shanghai	2012	Patient	Diarrhea	Feces	Human	Human	F	76	>60
SH12G1219	East	Shanghai	2012	Patient	Diarrhea	Feces	Human	Human	F	46	(31-60)
SH13G018	East	Shanghai	2013	Patient	Diarrhea	Feces	Human	Human	M	2	< 10
SH13G500	East	Shanghai	2013	Patient	Diarrhea	Feces	Human	Human	M	35	(31-60)
SH13G536	East	Shanghai	2013	Patient	Diarrhea	Feces	Human	Human	M	40	(31-60)
SH13G538	East	Shanghai	2013	Patient	Diarrhea	Feces	Human	Human	M	18	(10-30)
SH13G582	East	Shanghai	2013	Healthy	Healthy carrier	Feces	Human	Human	M	20	(10-30)
SH13G613	East	Shanghai	2013	Healthy	Healthy carrier	Feces	Human	Human	M	35	(31-60)
SH13G653	East	Shanghai	2013	Patient	Diarrhea	Feces	Human	Human	M	45	(31-60)
SH13G799	East	Shanghai	2013	Patient	Diarrhea	Feces	Human	Human	M	3	< 10
SH13G952	East	Shanghai	2013	Patient	Diarrhea	Feces	Human	Human	M	3	< 10
SH13G954	East	Shanghai	2013	Patient	Diarrhea	Feces	Human	Human	F	9m	< 10
SH13G1083	East	Shanghai	2013	Patient	Diarrhea	Feces	Human	Human	F	22	(10-30)
SH13G1084	East	Shanghai	2013	Patient	Diarrhea	Feces	Human	Human	F	24	(10-30)
SH13G1148	East	Shanghai	2013	Patient	Diarrhea	Feces	Human	Human	M	5m	< 10
SH13G1285	East	Shanghai	2013	Healthy	Healthy carrier	Feces	Human	Human	F	41	(31-60)
SH13G1395	East	Shanghai	2013	Patient	Diarrhea	Feces	Human	Human	F	23	(10-30)
SH13G1478	East	Shanghai	2013	Patient	Diarrhea	Feces	Human	Human	F	40	(31-60)
SH13G1585	East	Shanghai	2013	Patient	Diarrhea	Feces	Human	Human	F	57	(31-60)
SH13G1744	Center	Hubei	2000	Healthy	Healthy carrier	Feces	Human	Human	M	55	(31-60)
SH13G1745	Center	Hubei	2000	Healthy	Healthy carrier	Feces	Human	Human	F	42	(31-60)
SH13G1921	East	Shanghai	2013	Patient	Diarrhea	Feces	Human	Human	M	28	(10-30)
SH13G2012	East	Shanghai	2013	Patient	Diarrhea	Feces	Human	Human	M	37	(31-60)
YL13T090	South	Guangxi	2013	Healthy	Healthy carrier	Feces	Human	Human	F	20	(10-30)
YL13T091	South	Guangxi	2013	Healthy	Healthy carrier	Feces	Human	Human	F	25	(10-30)
YL13T138	South	Guangxi	2013	Healthy	Healthy carrier	Feces	Human	Human	M	16	(10-30)
YL13T139	South	Guangxi	2013	Healthy	Healthy carrier	Feces	Human	Human	M	31	(31-60)
YL13T147	South	Guangxi	2013	Healthy	Healthy carrier	Feces	Human	Human	M	31	(31-60)
SH14G252	East	Shanghai	2014	Patient	Diarrhea	Feces	Human	Human	F	30	(10-30)
SH14G304	East	Shanghai	2014	Patient	Diarrhea	Feces	Human	Human	M	2	< 10
SH14G413	East	Shanghai	2014	Patient	Diarrhea	Feces	Human	Human	M	1	< 10
SH14G414	East	Shanghai	2014	Patient	Diarrhea	Feces	Human	Human	M	2	< 10
SH14G438	East	Shanghai	2014	Patient	Diarrhea	Feces	Human	Human	F	8m	< 10
SH14G471	East	Shanghai	2014	Patient	Diarrhea	Feces	Human	Human	F	27	(10-30)
SH14G472	East	Shanghai	2014	Patient	Diarrhea	Feces	Human	Human	F	66	>60
SH14G473	East	Shanghai	2014	Patient	Diarrhea	Feces	Human	Human	M	41	(31-60)
SH14G511	East	Shanghai	2014	Patient	Diarrhea	Feces	Human	Human	F	32	(31-60)
SH14G512	East	Shanghai	2014	Patient	Diarrhea	Feces	Human	Human	M	38	(31-60)
SH14G513	East	Shanghai	2014	Patient	Diarrhea	Feces	Human	Human	F	76	>60
SH14G517	East	Shanghai	2014	Patient	Diarrhea	Feces	Human	Human	M	27	(10-30)
SH14G518	East	Shanghai	2014	Patient	Diarrhea	Feces	Human	Human	F	62	>60
SH14G535	East	Shanghai	2014	Patient	Diarrhea	Feces	Human	Human	F	37	(31-60)
SH14G610	East	Shanghai	2014	Patient	Diarrhea	Feces	Human	Human	M	36	(31-60)
SH14G712	East	Shanghai	2014	Patient	Diarrhea	Feces	Human	Human	F	54	(31-60)
SH14G819	East	Shanghai	2014	Patient	Diarrhea	Feces	Human	Human	M	63	>60
SH14G833	East	Shanghai	2014	Patient	Diarrhea	Feces	Human	Human	M	60	(31-60)
SH14G861	East	Shanghai	2014	Patient	Diarrhea	Feces	Human	Human	F	66	>60
SH14G947	East	Shanghai	2014	Patient	Diarrhea	Feces	Human	Human	F	30	(10-30)
SH14G979	East	Shanghai	2014	Patient	Diarrhea	Feces	Human	Human	F	1	< 10
SH14G1003	East	Shanghai	2014	Patient	Diarrhea	Feces	Human	Human	F	1	< 10
SH14G1109	East	Shanghai	2014	Patient	Diarrhea	Feces	Human	Human	M	10m	< 10
SH14G1124	East	Shanghai	2014	Patient	Diarrhea	Feces	Human	Human	M	1	< 10
SH14G1182	East	Shanghai	2014	Patient	Diarrhea	Feces	Human	Human	F	7m	< 10
SH14G1190	East	Shanghai	2014	Patient	Diarrhea	Feces	Human	Human	F	7m	< 10
SH14G1191	East	Shanghai	2014	Patient	Diarrhea	Feces	Human	Human	F	7个月	< 10
SH14G1193	East	Shanghai	2014	Patient	Diarrhea	Feces	Human	Human	F	1	< 10
SH14G1196	East	Shanghai	2014	Patient	Diarrhea	Feces	Human	Human	F	1	< 10
SH14G1236	East	Shanghai	2013	Patient	Diarrhea	Feces	Human	Human	M	1	< 10
SH14G1241	East	Shanghai	2013	Patient	Diarrhea	Feces	Human	Human	M	2	< 10
SH14G1298	East	Shanghai	2014	Patient	Diarrhea	Feces	Human	Human	M	1	< 10
SH14G1333	East	Shanghai	2014	Patient	Diarrhea	Feces	Human	Human	M	27	(10-30)
SH14G1581	East	Shanghai	2014	Patient	Diarrhea	Feces	Human	Human	M	6m	< 10
SH14G1590	East	Shanghai	2014	Patient	Diarrhea	Feces	Human	Human	M	10m	< 10
SH14G1740	South	Guangxi	2007	Patient	Diarrhea	Feces	Human	Human	F	61	>60
YL14T192	South	Guangxi	2014	Healthy	Healthy carrier	Feces	Human	Human	M	42	(31-60)
YL14T195	South	Guangxi	2014	Healthy	Healthy carrier	Feces	Human	Human	M	23	(10-30)
YL14T196	South	Guangxi	2014	Healthy	Healthy carrier	Feces	Human	Human	M	29	(10-30)
YL14T198	South	Guangxi	2014	Healthy	Healthy carrier	Feces	Human	Human	F	47	(31-60)
YL14T199	South	Guangxi	2014	Healthy	Healthy carrier	Feces	Human	Human	M	27	(10-30)
YL14T204	South	Guangxi	2014	Healthy	Healthy carrier	Feces	Human	Human	F	26	(10-30)
YL14T206	South	Guangxi	2014	Healthy	Healthy carrier	Feces	Human	Human	F	58	(31-60)
YL14T212	South	Guangxi	2014	Healthy	Healthy carrier	Feces	Human	Human	M	39	(31-60)
YL14T217	South	Guangxi	2014	Healthy	Healthy carrier	Feces	Human	Human	M	27	(10-30)
YL14T230	South	Guangxi	2014	Healthy	Healthy carrier	Feces	Human	Human	M	29	(10-30)
YL14T233	South	Guangxi	2014	Healthy	Healthy carrier	Feces	Human	Human	F	36	(31-60)
YL14T236	South	Guangxi	2014	Healthy	Healthy carrier	Feces	Human	Human	F	57	(31-60)
YL14T242	South	Guangxi	2014	Healthy	Healthy carrier	Feces	Human	Human	F	47	(31-60)
YL14T246	South	Guangxi	2014	Healthy	Healthy carrier	Feces	Human	Human	F	21	(10-30)
YL14T247	South	Guangxi	2014	Healthy	Healthy carrier	Feces	Human	Human	F	33	(31-60)
SH15G015	East	Shanghai	2015	Patient	Diarrhea	Feces	Human	Human	M	17	(10-30)
SH15G129	East	Shanghai	2015	Patient	Diarrhea	Feces	Human	Human	F	25	(10-30)
SH15G157	East	Shanghai	2015	Patient	Diarrhea	Feces	Human	Human	F	27	(10-30)
SH15G172	East	Shanghai	2015	Patient	Diarrhea	Feces	Human	Human	M	42	(31-60)
SH15G173	East	Shanghai	2015	Patient	Diarrhea	Feces	Human	Human	F	29	(10-30)
SH15G259	East	Shanghai	2015	Patient	Diarrhea	Feces	Human	Human	F	10m	< 10
SH15G260	East	Shanghai	2015	Patient	Diarrhea	Feces	Human	Human	F	10m	< 10
SH15G287	East	Shanghai	2015	Patient	Diarrhea	Feces	Human	Human	F	62	>60
SH15G342	East	Shanghai	2015	Patient	Diarrhea	Feces	Human	Human	F	1	< 10
SH15G370	East	Shanghai	2015	Patient	Diarrhea	Feces	Human	Human	M	58	(31-60)
SH15G442	East	Shanghai	2015	Patient	Diarrhea	Feces	Human	Human	F	8m	< 10
SH15G474	East	Shanghai	2015	Patient	Diarrhea	Feces	Human	Human	M	11m	< 10
SH15G516	East	Shanghai	2015	Patient	Diarrhea	Feces	Human	Human	M	2	< 10
SH15G572	East	Shanghai	2015	Patient	Diarrhea	Feces	Human	Human	M	1	< 10
SH15G578	East	Shanghai	2015	Patient	Diarrhea	Feces	Human	Human	M	7	< 10
SH15G677	East	Shanghai	2015	Patient	Diarrhea	Feces	Human	Human	F	32	(31-60)
SH15G678	East	Shanghai	2015	Patient	Diarrhea	Feces	Human	Human	M	56	(31-60)
SH15G759	East	Shanghai	2015	Patient	Diarrhea	Feces	Human	Human	F	35	(31-60)
SH15G801	East	Shanghai	2015	Patient	Diarrhea	Feces	Human	Human	M	51	(31-60)
SH15G809	East	Shanghai	2015	Patient	Diarrhea	Feces	Human	Human	M	34	(31-60)
SH15G991	East	Shanghai	2015	Patient	Diarrhea	Feces	Human	Human	F	8m	< 10
SH15G1000	East	Shanghai	2015	Patient	Diarrhea	Feces	Human	Human	M	35	(31-60)
SH15G1043	East	Shanghai	2015	Patient	Diarrhea	Feces	Human	Human	F	58	(31-60)
SH15G1173	East	Shanghai	2015	Patient	Diarrhea	Feces	Human	Human	M	1	< 10
SH15G1178	East	Shanghai	2015	Patient	Diarrhea	Feces	Human	Human	F	80	>60
SH15G1348	East	Shanghai	2015	Patient	Diarrhea	Feces	Human	Human	M	41	(31-60)
SH15G1367	East	Shanghai	2015	Patient	Diarrhea	Feces	Human	Human	M	58	(31-60)
SH15G1370	East	Shanghai	2015	Patient	Diarrhea	Feces	Human	Human	M	3	< 10
SH15G1549	East	Shanghai	2015	Patient	Diarrhea	Feces	Human	Human	M	1	< 10
SH15G1560	East	Shanghai	2015	Patient	Diarrhea	Feces	Human	Human	M	1	< 10
SH15G1586	East	Shanghai	2015	Patient	Diarrhea	Feces	Human	Human	M	2	< 10
SH15G1592	East	Shanghai	2015	Patient	Diarrhea	Feces	Human	Human	M	10	(10-30)
SH15G1618	East	Shanghai	2015	Patient	Diarrhea	Feces	Human	Human	M	50	(31-60)
SH15G1620	East	Shanghai	2015	Patient	Diarrhea	Feces	Human	Human	F	77	>60
SH15G1621	East	Shanghai	2015	Patient	Diarrhea	Feces	Human	Human	F	28	(10-30)
SH15G1673	East	Shanghai	2015	Patient	Diarrhea	Feces	Human	Human	M	2m	< 10
SH15G1776	East	Fujian	2014	Patient	Diarrhea	Feces	Human	Human	M	2m	< 10
SH15G1882	East	Fujian	2015	Patient	Diarrhea	Feces	Human	Human	F	2	< 10
SH15G1896	Northwest	Xinjiang	2012	Patient	Diarrhea	Feces	Human	Human	M	42	(31-60)
SH15G1920	Northwest	Xinjiang	2014	Patient	Diarrhea	Feces	Human	Human	M	6m	< 10
SH15G2153	East	Shanghai	2015	Patient	Diarrhea	Feces	Human	Human	F	9m	< 10
SH15G2234	East	Shanghai	2015	Patient	Diarrhea	Feces	Human	Human	F	2	< 10
SH15G2349	Southwest	Chongqing	2012	Patient	Diarrhea	Feces	Human	Human	M	11	(10-30)
SH15G2446	Southwest	Chongqing	2014	Patient	Diarrhea	Feces	Human	Human	M	5	< 10
SH15G2462	Southwest	Chongqing	2014	Patient	Diarrhea	Feces	Human	Human	F	6m	< 10
SH15G2471	Southwest	Chongqing	2014	Patient	Diarrhea	Feces	Human	Human	M	7m	< 10
SH15G2486	Southwest	Chongqing	2015	Patient	Urine Infection	Urine	Human	Human	M	1	< 10
SH15G2487	Southwest	Chongqing	2015	Patient	Urine Infection	Urine	Human	Human	M	1	< 10
SH15G2494	Southwest	Chongqing	2015	Patient	Urine Infection	Urine	Human	Human	M	2	< 10
SH16G049	East	Shanghai	2016	Patient	Diarrhea	Feces	Human	Human	M	2	< 10
SH16G052	East	Shanghai	2016	Patient	Diarrhea	Feces	Human	Human	M	34	(31-60)
SH16G055	East	Shanghai	2016	Patient	Diarrhea	Feces	Human	Human	M	55	(31-60)
SH16G056	East	Shanghai	2016	Patient	Diarrhea	Feces	Human	Human	M	50	(31-60)
SH16G165	East	Shanghai	2016	Patient	Diarrhea	Feces	Human	Human	F	27	(10-30)
SH16G169	East	Shanghai	2016	Patient	Diarrhea	Feces	Human	Human	M	31	(31-60)
SH16G223	East	Shanghai	2016	Patient	Diarrhea	Feces	Human	Human	M	45	(31-60)
SH16G249	East	Shanghai	2016	Patient	Diarrhea	Feces	Human	Human	F	24	(10-30)
SH16G268	East	Shanghai	2016	Patient	Diarrhea	Feces	Human	Human	F	44	(31-60)
SH16G398	East	Shanghai	2016	Patient	Diarrhea	Feces	Human	Human	M	26	(10-30)
SH16G445	East	Shanghai	2016	Patient	Diarrhea	Feces	Human	Human	M	31	(31-60)
SH16G455	East	Shanghai	2016	Patient	Diarrhea	Feces	Human	Human	M	55	(31-60)
SH16G477	East	Shanghai	2016	Patient	Diarrhea	Feces	Human	Human	M	11m	< 10
SH16G478	East	Shanghai	2016	Patient	Diarrhea	Feces	Human	Human	M	2	< 10
SH16G479	East	Shanghai	2016	Patient	Diarrhea	Feces	Human	Human	M	2	< 10
SH16G639	East	Shanghai	2016	Patient	Diarrhea	Feces	Human	Human	M	2	< 10
SH16G645	East	Shanghai	2016	Patient	Diarrhea	Feces	Human	Human	F	4	< 10
SH16G697	East	Shanghai	2016	Patient	Diarrhea	Feces	Human	Human	F	5	< 10
SH16G729	South	Guangxi	2015	Patient	Diarrhea	Feces	Human	Human	M	6m	< 10
SH16G830	South	Guangxi	2015	Healthy	Healthy carrier	Feces	Human	Human	F	52	(31-60)
SH16G929	South	Guangxi	2015	Healthy	Healthy carrier	Feces	Human	Human	F	38	(31-60)
SH16G966	South	Guangxi	2015	Healthy	Healthy carrier	Feces	Human	Human	F	27	(10-30)
SH16G972	South	Guangxi	2015	Healthy	Healthy carrier	Feces	Human	Human	F	37	(31-60)
SH16G977	South	Guangxi	2015	Healthy	Healthy carrier	Feces	Human	Human	M	30	(10-30)
SH16G981	South	Guangxi	2015	Healthy	Healthy carrier	Feces	Human	Human	F	30	(10-30)
SH16G986	South	Guangxi	2015	Healthy	Healthy carrier	Feces	Human	Human	M	24	(10-30)
SH16G1067	South	Guangxi	2015	Healthy	Healthy carrier	Feces	Human	Human	F	41	(31-60)
SH16G1111	South	Guangxi	2015	Healthy	Healthy carrier	Feces	Human	Human	M	18	(10-30)
SH16G1113	South	Guangxi	2015	Healthy	Healthy carrier	Feces	Human	Human	M	45	(31-60)
SH16G1131	South	Guangxi	2015	Healthy	Healthy carrier	Feces	Human	Human	M	49	(31-60)
SH16G1133	South	Guangxi	2015	Healthy	Healthy carrier	Feces	Human	Human	F	23	(10-30)
SH16G1149	South	Guangxi	2015	Healthy	Healthy carrier	Feces	Human	Human	F	51	(31-60)
SH16G1156	South	Guangxi	2015	Healthy	Healthy carrier	Feces	Human	Human	F	48	(31-60)
SH16G1179	South	Guangxi	2015	Healthy	Healthy carrier	Feces	Human	Human	F	35	(31-60)
SH16G1180	South	Guangxi	2015	Healthy	Healthy carrier	Feces	Human	Human	F	35	(31-60)
SH16G1190	South	Guangxi	2015	Healthy	Healthy carrier	Feces	Human	Human	F	24	(10-30)
SH16G1216	South	Guangxi	2015	Healthy	Healthy carrier	Feces	Human	Human	F	25	(10-30)
SH16G1231	South	Guangxi	2015	Healthy	Healthy carrier	Feces	Human	Human	F	31	(31-60)
SH16G1252	South	Guangxi	2015	Healthy	Healthy carrier	Feces	Human	Human	F	24	(10-30)
SH16G1259	South	Guangxi	2015	Healthy	Healthy carrier	Feces	Human	Human	M	57	(31-60)
SH16G1332	East	Shanghai	2016	Patient	Diarrhea	Feces	Human	Human	M	31	(31-60)
SH16G1403	East	Shanghai	2016	Patient	Diarrhea	Feces	Human	Human	M	32	(31-60)
SH16G1435	East	Shanghai	2016	Patient	Diarrhea	Feces	Human	Human	M	35	(31-60)
SH16G1497	East	Shanghai	2016	Patient	Diarrhea	Feces	Human	Human	F	30	(10-30)
SH16G1520	East	Shanghai	2016	Patient	Diarrhea	Feces	Human	Human	F	30	(10-30)
SH16G1529	East	Shanghai	2016	Patient	Diarrhea	Feces	Human	Human	F	37	(31-60)
SH16G1571	East	Shanghai	2016	Patient	Diarrhea	Feces	Human	Human	F	68	>60
SH16G1587	East	Shanghai	2016	Patient	Diarrhea	Feces	Human	Human	M	59	(31-60)
SH16G1597	East	Shanghai	2016	Patient	Diarrhea	Feces	Human	Human	M	40	(31-60)
SH16G1621	East	Shanghai	2016	Patient	Diarrhea	Feces	Human	Human	M	23	(10-30)
SH16G1658	East	Shanghai	2016	Patient	Diarrhea	Feces	Human	Human	F	22	(10-30)
SH16G1676	East	Shanghai	2016	Patient	Diarrhea	Feces	Human	Human	M	25	(10-30)
SH16G1751	East	Shanghai	2016	Patient	Diarrhea	Feces	Human	Human	F	25	(10-30)
SH16G1766	East	Shanghai	2016	Patient	Diarrhea	Feces	Human	Human	M	16	(10-30)
SH16G1891	East	Shanghai	2016	Patient	Diarrhea	Feces	Human	Human	F	30	(10-30)
SH16G1910	East	Shanghai	2016	Patient	Diarrhea	Feces	Human	Human	F	27	(10-30)
SH16G1964	East	Zhejiang	2016	Patient	Diarrhea	Feces	Human	Human	M	85	>60
SH16G2072	East	Shanghai	2016	Patient	Diarrhea	Feces	Human	Human	M	4	< 10
SH16G2113	Southwest	Chongqing	2016	Patient	Diarrhea	Feces	Human	Human	M	1	< 10
SH16G2114	Southwest	Chongqing	2016	Patient	Diarrhea	Feces	Human	Human	F	5	< 10
SH16G2117	Southwest	Chongqing	2016	Patient	Urine Infection	Urine	Human	Human	F	3	< 10
SH16G2125	Southwest	Chongqing	2016	Patient	Diarrhea	Feces	Human	Human	F	10m	< 10
SH16G2127	Southwest	Chongqing	2016	Patient	Diarrhea	Feces	Human	Human	F	10m	< 10
SH16G2128	Southwest	Chongqing	2016	Patient	Diarrhea	Feces	Human	Human	F	10m	< 10
SH16G2160	Southwest	Chongqing	2016	Patient	Diarrhea	Feces	Human	Human	M	1	< 10
SH16G2201	Southwest	Chongqing	2016	Patient	Diarrhea	Feces	Human	Human	M	7m	< 10
SH16G2223	Southwest	Chongqing	2016	Patient	Diarrhea	Feces	Human	Human	M	4	< 10
SH16G2226	Southwest	Chongqing	2016	Patient	Diarrhea	Feces	Human	Human	M	3	< 10
SH16G2233	Southwest	Chongqing	2016	Patient	Diarrhea	Feces	Human	Human	M	9	< 10
SH16G2267	Southwest	Chongqing	2016	Patient	Diarrhea	Feces	Human	Human	M	4	< 10
SH16G2333	Southwest	Chongqing	2016	Patient	Diarrhea	Feces	Human	Human	M	6m	< 10
SH16G2342	Southwest	Chongqing	2016	Patient	Diarrhea	Feces	Human	Human	M	7m	< 10
SH16G2368	Southwest	Chongqing	2016	Patient	Diarrhea	Feces	Human	Human	M	5m	< 10
SH16G2423	East	Shanghai	2016	Patient	Diarrhea	Feces	Human	Human	F	82	>60
SH16G2425	East	Shanghai	2016	Patient	Diarrhea	Feces	Human	Human	M	3	< 10
SH16G2442	East	Shanghai	2016	Patient	Diarrhea	Feces	Human	Human	M	33	(31-60)
SH16G2469	East	Shanghai	2016	Patient	Diarrhea	Feces	Human	Human	M	11m	< 10
SH16G2588	Northwest	Xinjiang	2016	Patient	Diarrhea	Feces	Human	Human	F	1	< 10
SH16G2589	Northwest	Xinjiang	2016	Patient	Diarrhea	Feces	Human	Human	M	9	< 10
SH16G2783	South	Guangxi	2008	Patient	Diarrhea	Feces	Human	Human	F	2	< 10
SH16G2790	South	Guangxi	2009	Patient	Diarrhea	Feces	Human	Human	M	19	(10-30)
SH16G2864	South	Guangxi	2010	Patient	Diarrhea	Feces	Human	Human	M	11	(10-30)
SH16G3017	South	Guangxi	2014	Patient	Diarrhea	Feces	Human	Human	M	33	(31-60)
SH16G3032	South	Guangxi	2014	Healthy	Healthy carrier	Feces	Human	Human	F	52	(31-60)
SH16G3050	South	Guangxi	2014	Healthy	Healthy carrier	Feces	Human	Human	F	46	(31-60)
SH16G3099	South	Guangxi	2015	Patient	Diarrhea	Feces	Human	Human	M	6m	< 10
SH16G3147	South	Guangxi	2015	Healthy	Healthy carrier	Feces	Human	Human	F	21	(10-30)
SH16G3213	South	Guangxi	2016	Patient	Diarrhea	Feces	Human	Human	F	52	(31-60)
SH16G3236	South	Guangxi	2016	Patient	Diarrhea	Feces	Human	Human	M	63	>60
SH16G3238	South	Guangxi	2016	Patient	Diarrhea	Feces	Human	Human	F	11	(10-30)
SH16G3253	South	Guangxi	2016	Patient	Diarrhea	Feces	Human	Human	M	44	(31-60)
SH16G3342	South	Guangxi	2016	Patient	Diarrhea	Feces	Human	Human	M	19	(10-30)
SH16G3349	South	Guangxi	2016	Healthy	Healthy carrier	Feces	Human	Human	F	45	(31-60)
SH16G3355	South	Guangxi	2016	Healthy	Healthy carrier	Feces	Human	Human	M	43	(31-60)
SH16G3356	South	Guangxi	2016	Healthy	Healthy carrier	Feces	Human	Human	F	26	(10-30)
SH16G3388	South	Guangxi	2012	Patient	Diarrhea	Feces	Human	Human	M	7	< 10
SH16G3477	South	Guangxi	2016	Healthy	Healthy carrier	Feces	Human	Human	F	47	(31-60)
SH16G3519	South	Guangxi	2016	Healthy	Healthy carrier	Feces	Human	Human	M	50	(31-60)
SH16G3556	South	Guangxi	2016	Healthy	Healthy carrier	Feces	Human	Human	F	28	(10-30)
SH16G3622	South	Guangxi	2016	Healthy	Healthy carrier	Feces	Human	Human	M	27	(10-30)
SH16G3630	South	Guangxi	2016	Healthy	Healthy carrier	Feces	Human	Human	F	31	(31-60)
SH16G3676	South	Guangxi	2016	Healthy	Healthy carrier	Feces	Human	Human	F	25	(10-30)
SH16G3695	South	Guangxi	2016	Healthy	Healthy carrier	Feces	Human	Human	F	42	(31-60)
SH16G3712	South	Guangxi	2016	Healthy	Healthy carrier	Feces	Human	Human	M	28	(10-30)
SH16G3713	South	Guangxi	2016	Healthy	Healthy carrier	Feces	Human	Human	M	23	(10-30)
SH16G3792	South	Guangxi	2016	Healthy	Healthy carrier	Feces	Human	Human	F	43	(31-60)
SH16G3812	South	Guangxi	2016	Healthy	Healthy carrier	Feces	Human	Human	M	31	(31-60)
SH16G3836	South	Guangxi	2016	Healthy	Healthy carrier	Feces	Human	Human	F	25	(10-30)
SH16G3889	South	Guangxi	2016	Healthy	Healthy carrier	Feces	Human	Human	M	52	(31-60)
SH16G3898	South	Guangxi	2016	Healthy	Healthy carrier	Feces	Human	Human	F	50	(31-60)
SH16G3929	South	Guangxi	2016	Healthy	Healthy carrier	Feces	Human	Human	F	32	(31-60)
SH16G3939	South	Guangxi	2016	Healthy	Healthy carrier	Feces	Human	Human	F	37	(31-60)
SH16G3962	South	Guangxi	2016	Healthy	Healthy carrier	Feces	Human	Human	F	37	(31-60)
SH16G4036	East	Fujian	2016	Patient	Diarrhea	Feces	Human	Human	M	4m	< 10
SH16G4085	East	Shanghai	2016	Patient	Diarrhea	Feces	Human	Human	M	3	< 10
SH16G4086	East	Shanghai	2016	Patient	Diarrhea	Feces	Human	Human	F	56	(31-60)
SH16G4171	Center	Hubei	2013	Healthy	Healthy carrier	Feces	Human	Human	M	29	(10-30)
SH16G4205	Center	Hubei	2013	Healthy	Healthy carrier	Feces	Human	Human	F	44	(31-60)
SH16G4234	Center	Hubei	2012	Healthy	Healthy carrier	Feces	Human	Human	M	22	(10-30)
SH16G4236	Center	Hubei	2012	Healthy	Healthy carrier	Feces	Human	Human	F	21	(10-30)
SH16G4244	Center	Hubei	2012	Healthy	Healthy carrier	Feces	Human	Human	F	24	(10-30)
SH16G4286	Center	Hubei	2013	Healthy	Healthy carrier	Feces	Human	Human	M	31	(31-60)
SH16G4353	Center	Hubei	2014	Healthy	Healthy carrier	Feces	Human	Human	F	33	(31-60)
SH16G4373	Center	Hubei	2014	Healthy	Healthy carrier	Feces	Human	Human	M	34	(31-60)
SH16G4388	Center	Hubei	2014	Healthy	Healthy carrier	Feces	Human	Human	F	35	(31-60)
SH16G4716	East	Shanghai	2016	Patient	Diarrhea	Feces	Human	Human	M	10m	< 10
SH16G4808	East	Shanghai	2016	Patient	Diarrhea	Feces	Human	Human	M	2	< 10
SH16G4891	East	Shanghai	2016	Patient	Diarrhea	Feces	Human	Human	M	49	(31-60)
SH16G4958	East	Shanghai	2016	Patient	Diarrhea	Feces	Human	Human	M	1	< 10
SH16G4959	East	Shanghai	2016	Patient	Diarrhea	Feces	Human	Human	F	4	< 10
SH16G4960	East	Shanghai	2016	Patient	Diarrhea	Feces	Human	Human	M	4m	< 10
SH16G4962	East	Shanghai	2016	Patient	Diarrhea	Feces	Human	Human	M	2	< 10
SH16G5082	North	Shanxi	2015	Patient	Diarrhea	Feces	Human	Human	M	8	< 10
SH16G5083	North	Shanxi	2015	Patient	Diarrhea	Feces	Human	Human	M	10m	< 10
SH17G005	South	Guangxi	2016	Patient	Diarrhea	Feces	Human	Human	F	53	(31-60)
SH17G020	South	Guangxi	2016	Healthy	Healthy carrier	Feces	Human	Human	M	46	(31-60)
SH17G023	South	Guangxi	2016	Healthy	Healthy carrier	Feces	Human	Human	F	26	(10-30)
SH17G034	South	Guangxi	2016	Healthy	Healthy carrier	Feces	Human	Human	F	64	>60
SH17G118	East	Shanghai	2017	Patient	Diarrhea	Feces	Human	Human	F	58	(31-60)
SH17G132	East	Shanghai	2017	Patient	Diarrhea	Feces	Human	Human	F	66	>60
SH17G185	East	Shanghai	2017	Patient	Diarrhea	Feces	Human	Human	M	59	(31-60)
SH17G227	South	Guangxi	2016	Healthy	Healthy carrier	Feces	Human	Human	M	45	(31-60)
SH17G348	East	Shanghai	2017	Patient	Diarrhea	Feces	Human	Human	F	50	(31-60)
SH17G387	East	Shanghai	2017	Patient	Diarrhea	Feces	Human	Human	F	63	>60
SH17G412	South	Guangxi	2017	Healthy	Healthy carrier	Feces	Human	Human	M	25	(10-30)
SH17G414	South	Guangxi	2017	Healthy	Healthy carrier	Feces	Human	Human	M	51	(31-60)
SH17G417	South	Guangxi	2017	Healthy	Healthy carrier	Feces	Human	Human	F	44	(31-60)
SH17G427	South	Guangxi	2017	Patient	Diarrhea	Feces	Human	Human	M	27	(10-30)
SH17G428	South	Guangxi	2017	Healthy	Healthy carrier	Feces	Human	Human	F	20	(10-30)
SH17G433	South	Guangxi	2017	Healthy	Healthy carrier	Feces	Human	Human	F	23	(10-30)
SH17G445	South	Guangxi	2017	Healthy	Healthy carrier	Feces	Human	Human	M	26	(10-30)
SH17G448	South	Guangxi	2017	Healthy	Healthy carrier	Feces	Human	Human	M	27	(10-30)
SH17G460	South	Guangxi	2017	Patient	Diarrhea	Feces	Human	Human	M	83	>60
SH17G481	South	Guangxi	2017	Healthy	Healthy carrier	Feces	Human	Human	M	26	(10-30)
SH17G486	South	Guangxi	2017	Healthy	Healthy carrier	Feces	Human	Human	F	25	(10-30)
SH17G490	South	Guangxi	2017	Healthy	Healthy carrier	Feces	Human	Human	M	54	(31-60)
SH17G493	South	Guangxi	2017	Healthy	Healthy carrier	Feces	Human	Human	F	37	(31-60)
SH17G496	South	Guangxi	2017	Healthy	Healthy carrier	Feces	Human	Human	F	16	(10-30)
SH17G498	South	Guangxi	2017	Healthy	Healthy carrier	Feces	Human	Human	F	20	(10-30)
SH17G510	South	Guangxi	2017	Healthy	Healthy carrier	Feces	Human	Human	F	43	(31-60)
SH17G521	East	Shanghai	2017	Patient	Diarrhea	Feces	Human	Human	M	57	(31-60)
SH17G522	East	Shanghai	2017	Patient	Diarrhea	Feces	Human	Human	M	54	(31-60)
SH17G539	East	Shanghai	2017	Patient	Diarrhea	Feces	Human	Human	F	27	(10-30)
SH17G576	East	Shanghai	2017	Patient	Diarrhea	Feces	Human	Human	M	84	>60
SH17G614	East	Shanghai	2017	Patient	Diarrhea	Feces	Human	Human	F	3	< 10
SH17G645	East	Shanghai	2017	Patient	Diarrhea	Feces	Human	Human	M	57	(31-60)
SH17G693	East	Shanghai	2017	Patient	Diarrhea	Feces	Human	Human	M	1	< 10
SH17G786	East	Shanghai	2017	Patient	Diarrhea	Feces	Human	Human	F	28	(10-30)
SH17G814	East	Shanghai	2017	Patient	Diarrhea	Feces	Human	Human	F	55	(31-60)
SH17G822	East	Shanghai	2017	Patient	Diarrhea	Feces	Human	Human	F	27	(10-30)
SH17G823	East	Shanghai	2017	Patient	Diarrhea	Feces	Human	Human	F	27	(10-30)
SH17G826	East	Shanghai	2017	Patient	Diarrhea	Feces	Human	Human	M	25	(10-30)
SH17G854	East	Shanghai	2017	Patient	Diarrhea	Feces	Human	Human	F	28	(10-30)
SH17G862	East	Shanghai	2017	Patient	Diarrhea	Feces	Human	Human	F	55	(31-60)
SH17G865	East	Shanghai	2017	Patient	Diarrhea	Feces	Human	Human	M	57	(31-60)
SH17G891	East	Shanghai	2017	Patient	Diarrhea	Feces	Human	Human	F	28	(10-30)
SH17G964	East	Shanghai	2017	Patient	Diarrhea	Feces	Human	Human	M	42	(31-60)
SH17G1015	East	Shanghai	2017	Patient	Diarrhea	Feces	Human	Human	M	30	(10-30)
SH17G1026	East	Shanghai	2017	Patient	Diarrhea	Feces	Human	Human	F	66	>60
SH17G1030	East	Shanghai	2017	Patient	Diarrhea	Feces	Human	Human	F	49	(31-60)
SH17G1063	East	Shanghai	2017	Patient	Diarrhea	Feces	Human	Human	F	58	(31-60)
SH17G1078	East	Shanghai	2017	Patient	Diarrhea	Feces	Human	Human	M	1	< 10
SH17G1094	East	Shanghai	2017	Patient	Diarrhea	Feces	Human	Human	F	40	(31-60)
SH17G1184	East	Fujian	2009	Healthy	Healthy carrier	Feces	Human	Human	F	21	(10-30)
SH17G1185	East	Fujian	2009	Healthy	Healthy carrier	Feces	Human	Human	F	18	(10-30)
SH17G1187	East	Fujian	2009	Healthy	Healthy carrier	Feces	Human	Human	F	38	(31-60)
SH17G1188	East	Fujian	2009	Healthy	Healthy carrier	Feces	Human	Human	F	21	(10-30)
SH17G1268	East	Fujian	2017	Patient	Diarrhea	Feces	Human	Human	M	10m	< 10
SH17G1301	East	Shanghai	2017	Patient	Diarrhea	Feces	Human	Human	F	53	(31-60)
SH17G1305	East	Shanghai	2017	Patient	Diarrhea	Feces	Human	Human	F	86	>60
SH17G1339	East	Shanghai	2017	Patient	Diarrhea	Feces	Human	Human	M	65	>60
SH17G1411	East	Shanghai	2017	Patient	Diarrhea	Feces	Human	Human	M	3	< 10
SH17G1412	East	Shanghai	2017	Patient	Bacteremia	Blood	Human	Human	M	2	< 10
SH17G1437	East	Shanghai	2017	Patient	Bacteremia	Blood	Human	Human	F	5	< 10
SH17G1454	East	Shanghai	2017	Patient	Diarrhea	Feces	Human	Human	F	5	< 10
SH17G1455	East	Shanghai	2017	Patient	Bacteremia	Blood	Human	Human	F	5	< 10
SH17G1465	Southwest	Chongqing	2017	Patient	Diarrhea	Feces	Human	Human	M	9m	< 10
SH17G1485	Southwest	Chongqing	2017	Patient	Diarrhea	Feces	Human	Human	F	1	< 10
SH17G1511	Southwest	Chongqing	2017	Patient	Diarrhea	Feces	Human	Human	F	1	< 10
SH17G1517	Southwest	Chongqing	2017	Patient	Diarrhea	Feces	Human	Human	M	1	< 10
SH17G1538	Southwest	Chongqing	2017	Patient	Diarrhea	Feces	Human	Human	F	9m	< 10
SH17G1581	Southwest	Chongqing	2017	Patient	Diarrhea	Feces	Human	Human	F	11m	< 10
SH17G1587	Southwest	Chongqing	2017	Patient	Diarrhea	Feces	Human	Human	M	2	< 10
SH17G1589	Southwest	Chongqing	2017	Patient	Diarrhea	Feces	Human	Human	F	11m	< 10
SH17G1593	Southwest	Chongqing	2017	Patient	Diarrhea	Feces	Human	Human	M	1m	< 10
SH17G1600	Southwest	Chongqing	2017	Patient	Diarrhea	Feces	Human	Human	M	1m	< 10
SH17G1806	East	Shanghai	2017	Patient	Diarrhea	Feces	Human	Human	F	66	>60
SH17G1819	East	Shanghai	2017	Patient	Diarrhea	Feces	Human	Human	M	1	< 10
SH17G1839	East	Zhejiang	2017	Patient	Diarrhea	Feces	Human	Human	F	52	(31-60)
SH17G1840	East	Zhejiang	2017	Patient	Diarrhea	Feces	Human	Human	F	69	>60
SH17G1875	East	Zhejiang	2017	Patient	Diarrhea	Feces	Human	Human	F	2	< 10
SH17G1946	Northwest	Xinjiang	2017	Patient	Diarrhea	Feces	Human	Human	F	1	< 10
SH17G2014	East	Shanghai	2017	Patient	Bacteremia	Blood	Human	Human	F	62	>60
SH17G2125	East	Shanghai	2017	Patient	Diarrhea	Feces	Human	Human	M	10m	< 10
SH17G2129	East	Shanghai	2017	Patient	Diarrhea	Feces	Human	Human	F	11m	< 10
SH17G2303	South	Guangxi	2017	Patient	Diarrhea	Feces	Human	Human	F	27	(10-30)
SH17G2359	South	Guangxi	2017	Healthy	Healthy carrier	Feces	Human	Human	F	40	(31-60)
SH17G2365	South	Guangxi	2017	Healthy	Healthy carrier	Feces	Human	Human	F	27	(10-30)
SH17G2389	South	Guangxi	2017	Healthy	Healthy carrier	Feces	Human	Human	F	24	(10-30)
SH17G2391	South	Guangxi	2017	Healthy	Healthy carrier	Feces	Human	Human	M	23	(10-30)
SH17G2393	South	Guangxi	2017	Healthy	Healthy carrier	Feces	Human	Human	F	44	(31-60)
SH17G2395	South	Guangxi	2017	Healthy	Healthy carrier	Feces	Human	Human	F	20	(10-30)
SH17G2414	South	Guangxi	2017	Healthy	Healthy carrier	Feces	Human	Human	M	45	(31-60)
SH17G2419	South	Guangxi	2017	Healthy	Healthy carrier	Feces	Human	Human	M	25	(10-30)
SH17G2424	South	Guangxi	2017	Healthy	Healthy carrier	Feces	Human	Human	M	29	(10-30)
SH17G2436	South	Guangxi	2017	Healthy	Healthy carrier	Feces	Human	Human	M	22	(10-30)
SH17G2447	South	Guangxi	2017	Healthy	Healthy carrier	Feces	Human	Human	F	27	(10-30)
SH17G2460	South	Guangxi	2017	Healthy	Healthy carrier	Feces	Human	Human	F	31	(31-60)
SH17G2478	South	Guangxi	2017	Healthy	Healthy carrier	Feces	Human	Human	M	20	(10-30)
SH17G2479	South	Guangxi	2017	Healthy	Healthy carrier	Feces	Human	Human	F	28	(10-30)
SH17G2480	South	Guangxi	2017	Healthy	Healthy carrier	Feces	Human	Human	F	19	(10-30)
SH17G2500	South	Guangxi	2017	Healthy	Healthy carrier	Feces	Human	Human	F	29	(10-30)
SH17G2518	South	Guangxi	2017	Healthy	Healthy carrier	Feces	Human	Human	M	41	(31-60)
SH17G2522	South	Guangxi	2017	Healthy	Healthy carrier	Feces	Human	Human	F	47	(31-60)
SH17G2523	South	Guangxi	2017	Healthy	Healthy carrier	Feces	Human	Human	M	20	(10-30)
SH17G2525	South	Guangxi	2017	Healthy	Healthy carrier	Feces	Human	Human	F	18	(10-30)
SH17G2535	South	Guangxi	2017	Healthy	Healthy carrier	Feces	Human	Human	M	17	(10-30)
SH17G2539	South	Guangxi	2017	Healthy	Healthy carrier	Feces	Human	Human	F	38	(31-60)
SH17G2556	South	Guangxi	2017	Healthy	Healthy carrier	Feces	Human	Human	M	22	(10-30)
SH17G2558	South	Guangxi	2017	Healthy	Healthy carrier	Feces	Human	Human	F	38	(31-60)
SH17G2563	South	Guangxi	2017	Healthy	Healthy carrier	Feces	Human	Human	F	28	(10-30)
SH17G2566	South	Guangxi	2017	Healthy	Healthy carrier	Feces	Human	Human	F	26	(10-30)
SH17G2598	South	Guangxi	2017	Healthy	Healthy carrier	Feces	Human	Human	F	43	(31-60)
SH17G2599	South	Guangxi	2017	Healthy	Healthy carrier	Feces	Human	Human	F	32	(31-60)
SH17G2652	South	Guangxi	2017	Healthy	Healthy carrier	Feces	Human	Human	F	29	(10-30)
SH17G2654	South	Guangxi	2017	Healthy	Healthy carrier	Feces	Human	Human	F	50	(31-60)
SH17G2656	South	Guangxi	2017	Healthy	Healthy carrier	Feces	Human	Human	F	35	(31-60)
SH17G2660	South	Guangxi	2017	Healthy	Healthy carrier	Feces	Human	Human	M	34	(31-60)
SH17G2663	South	Guangxi	2017	Healthy	Healthy carrier	Feces	Human	Human	M	21	(10-30)
SH17G2680	South	Guangxi	2017	Healthy	Healthy carrier	Feces	Human	Human	F	44	(31-60)
SH17G2695	South	Guangxi	2017	Healthy	Healthy carrier	Feces	Human	Human	M	39	(31-60)
SH17G2728	South	Guangxi	2017	Healthy	Healthy carrier	Feces	Human	Human	F	47	(31-60)
SH17G2742	South	Guangxi	2017	Healthy	Healthy carrier	Feces	Human	Human	M	49	(31-60)
SH17G2753	South	Guangxi	2017	Healthy	Healthy carrier	Feces	Human	Human	M	50	(31-60)
SH17G2754	South	Guangxi	2017	Healthy	Healthy carrier	Feces	Human	Human	F	48	(31-60)
SH17G2763	South	Guangxi	2017	Healthy	Healthy carrier	Feces	Human	Human	M	33	(31-60)
SH17G2786	South	Guangxi	2017	Healthy	Healthy carrier	Feces	Human	Human	M	41	(31-60)
SH17G2798	South	Guangxi	2017	Healthy	Healthy carrier	Feces	Human	Human	M	26	(10-30)
SH17G2800	South	Guangxi	2017	Healthy	Healthy carrier	Feces	Human	Human	F	47	(31-60)
SH17G2813	South	Guangxi	2017	Healthy	Healthy carrier	Feces	Human	Human	F	44	(31-60)
SH17G2814	South	Guangxi	2017	Healthy	Healthy carrier	Feces	Human	Human	F	46	(31-60)
SH17G2817	South	Guangxi	2017	Healthy	Healthy carrier	Feces	Human	Human	F	41	(31-60)
SH17G2819	South	Guangxi	2017	Healthy	Healthy carrier	Feces	Human	Human	F	54	(31-60)
SH17G2822	South	Guangxi	2017	Healthy	Healthy carrier	Feces	Human	Human	M	43	(31-60)
SH17G2831	South	Guangxi	2017	Healthy	Healthy carrier	Feces	Human	Human	M	56	(31-60)
SH17G2836	South	Guangxi	2017	Healthy	Healthy carrier	Feces	Human	Human	F	45	(31-60)
SH17G2837	South	Guangxi	2017	Healthy	Healthy carrier	Feces	Human	Human	F	47	(31-60)
SH17G2838	South	Guangxi	2017	Healthy	Healthy carrier	Feces	Human	Human	F	47	(31-60)
SH17G2839	South	Guangxi	2017	Healthy	Healthy carrier	Feces	Human	Human	M	47	(31-60)
SH17G2857	South	Guangxi	2017	Healthy	Healthy carrier	Feces	Human	Human	M	24	(10-30)
SH17G2866	South	Guangxi	2017	Healthy	Healthy carrier	Feces	Human	Human	F	32	(31-60)
SH17G2869	South	Guangxi	2017	Healthy	Healthy carrier	Feces	Human	Human	M	39	(31-60)
SH17G2874	South	Guangxi	2017	Healthy	Healthy carrier	Feces	Human	Human	F	31	(31-60)
SH17G2892	South	Guangxi	2017	Healthy	Healthy carrier	Feces	Human	Human	F	50	(31-60)
SH17G2896	South	Guangxi	2017	Healthy	Healthy carrier	Feces	Human	Human	F	49	(31-60)
SH17G2897	South	Guangxi	2017	Healthy	Healthy carrier	Feces	Human	Human	M	31	(31-60)
SH17G2907	South	Guangxi	2017	Healthy	Healthy carrier	Feces	Human	Human	F	43	(31-60)
SH17G2912	South	Guangxi	2017	Healthy	Healthy carrier	Feces	Human	Human	M	38	(31-60)
SH17G2922	South	Guangxi	2017	Healthy	Healthy carrier	Feces	Human	Human	M	35	(31-60)
SH17G2923	South	Guangxi	2017	Healthy	Healthy carrier	Feces	Human	Human	M	17	(10-30)
SH17G2927	South	Guangxi	2017	Healthy	Healthy carrier	Feces	Human	Human	M	38	(31-60)
SH17G2948	South	Guangxi	2017	Patient	Diarrhea	Feces	Human	Human	M	44	(31-60)
SH17G2953	South	Guangxi	2017	Patient	Diarrhea	Feces	Human	Human	M	3	< 10
SH17G2962	South	Guangxi	2017	Healthy	Healthy carrier	Feces	Human	Human	M	62	>60
SH17G2966	South	Guangxi	2017	Healthy	Healthy carrier	Feces	Human	Human	M	30	(10-30)
SH17G2986	South	Guangxi	2017	Healthy	Healthy carrier	Feces	Human	Human	F	34	(31-60)
SH17G2996	South	Guangxi	2017	Healthy	Healthy carrier	Feces	Human	Human	F	41	(31-60)
SH17G2998	South	Guangxi	2017	Healthy	Healthy carrier	Feces	Human	Human	F	39	(31-60)
SH17G3006	South	Guangxi	2017	Healthy	Healthy carrier	Feces	Human	Human	M	35	(31-60)
SH17G3010	South	Guangxi	2017	Healthy	Healthy carrier	Feces	Human	Human	F	36	(31-60)
SH17G3015	South	Guangxi	2017	Healthy	Healthy carrier	Feces	Human	Human	F	33	(31-60)
SH17G3032	South	Guangxi	2017	Healthy	Healthy carrier	Feces	Human	Human	M	21	(10-30)
SH17G3043	South	Guangxi	2017	Healthy	Healthy carrier	Feces	Human	Human	M	32	(31-60)
SH17G3052	South	Guangxi	2017	Healthy	Healthy carrier	Feces	Human	Human	F	33	(31-60)
SH17G3075	South	Guangxi	2017	Healthy	Healthy carrier	Feces	Human	Human	F	52	(31-60)
SH17G3077	South	Guangxi	2017	Healthy	Healthy carrier	Feces	Human	Human	F	21	(10-30)
SH17G3078	South	Guangxi	2017	Healthy	Healthy carrier	Feces	Human	Human	F	37	(31-60)
SH17G3082	South	Guangxi	2017	Healthy	Healthy carrier	Feces	Human	Human	F	57	(31-60)
SH17G3095	South	Guangxi	2017	Healthy	Healthy carrier	Feces	Human	Human	F	52	(31-60)
SH17G3106	South	Guangxi	2017	Healthy	Healthy carrier	Feces	Human	Human	F	25	(10-30)
SH17G3129	South	Guangxi	2017	Healthy	Healthy carrier	Feces	Human	Human	M	23	(10-30)
SH17G3130	South	Guangxi	2017	Healthy	Healthy carrier	Feces	Human	Human	F	42	(31-60)
SH17G3134	South	Guangxi	2017	Healthy	Healthy carrier	Feces	Human	Human	F	26	(10-30)
SH17G3161	South	Guangxi	2017	Healthy	Healthy carrier	Feces	Human	Human	F	30	(10-30)
SH17G3166	South	Guangxi	2017	Healthy	Healthy carrier	Feces	Human	Human	F	52	(31-60)
SH17G3186	South	Guangxi	2017	Healthy	Healthy carrier	Feces	Human	Human	F	34	(31-60)
SH17G3210	South	Guangxi	2017	Healthy	Healthy carrier	Feces	Human	Human	M	26	(10-30)
SH17G3211	South	Guangxi	2017	Healthy	Healthy carrier	Feces	Human	Human	M	16	(10-30)
SH17G3217	South	Guangxi	2017	Healthy	Healthy carrier	Feces	Human	Human	M	38	(31-60)
SH17G3237	South	Guangxi	2017	Healthy	Healthy carrier	Feces	Human	Human	F	54	(31-60)
SH17G3289	South	Guangxi	2017	Patient	Diarrhea	Feces	Human	Human	F	45	(31-60)
SH17G3290	South	Guangxi	2017	Patient	Diarrhea	Feces	Human	Human	F	51	(31-60)
SH17G3291	South	Guangxi	2017	Patient	Diarrhea	Feces	Human	Human	F	47	(31-60)
SH17G3293	South	Guangxi	2017	Patient	Diarrhea	Feces	Human	Human	F	31	(31-60)
SH17G3302	South	Guangxi	2017	Patient	Diarrhea	Feces	Human	Human	F	52	(31-60)
SH17G3310	South	Guangxi	2017	Patient	Diarrhea	Feces	Human	Human	M	53	(31-60)
SH17G3311	South	Guangxi	2017	Patient	Diarrhea	Feces	Human	Human	F	50	(31-60)
SH17G3365	South	Guangxi	2018	Healthy	Healthy carrier	Feces	Human	Human	F	43	(31-60)
SH17G3391	South	Guangxi	2017	Healthy	Healthy carrier	Feces	Human	Human	F	34	(31-60)
SH17G3424	South	Guangxi	2017	Healthy	Healthy carrier	Feces	Human	Human	F	42	(31-60)
SH17G3431	South	Guangxi	2017	Healthy	Healthy carrier	Feces	Human	Human	M	57	(31-60)
SH17G3440	South	Guangxi	2017	Healthy	Healthy carrier	Feces	Human	Human	M	26	(10-30)
SH17G3460	South	Guangxi	2017	Healthy	Healthy carrier	Feces	Human	Human	M	29	(10-30)
SH17G3461	South	Guangxi	2017	Healthy	Healthy carrier	Feces	Human	Human	F	26	(10-30)
SH17G3467	South	Guangxi	2017	Healthy	Healthy carrier	Feces	Human	Human	F	63	>60
SH17G3470	South	Guangxi	2017	Healthy	Healthy carrier	Feces	Human	Human	F	28	(10-30)
SH17G3471	South	Guangxi	2017	Healthy	Healthy carrier	Feces	Human	Human	M	53	(31-60)
SH17G3494	South	Guangxi	2017	Healthy	Healthy carrier	Feces	Human	Human	M	33	(31-60)
SH17G3517	South	Guangxi	2017	Healthy	Healthy carrier	Feces	Human	Human	M	30	(10-30)
SH17G3528	South	Guangxi	2017	Healthy	Healthy carrier	Feces	Human	Human	M	38	(31-60)
SH17G3539	South	Guangxi	2017	Healthy	Healthy carrier	Feces	Human	Human	M	48	(31-60)
SH17G3540	South	Guangxi	2017	Healthy	Healthy carrier	Feces	Human	Human	M	19	(10-30)
SH17G3545	South	Guangxi	2017	Healthy	Healthy carrier	Feces	Human	Human	F	48	(31-60)
SH17G3552	South	Guangxi	2017	Healthy	Healthy carrier	Feces	Human	Human	F	22	(10-30)
SH17G3557	South	Guangxi	2017	Healthy	Healthy carrier	Feces	Human	Human	M	30	(10-30)
SH17G3581	South	Guangxi	2017	Healthy	Healthy carrier	Feces	Human	Human	M	30	(10-30)
SH17G3600	South	Guangxi	2017	Healthy	Healthy carrier	Feces	Human	Human	F	32	(31-60)
SH17G3616	South	Guangxi	2017	Healthy	Healthy carrier	Feces	Human	Human	F	24	(10-30)
SH17G3632	South	Guangxi	2017	Healthy	Healthy carrier	Feces	Human	Human	F	27	(10-30)
SH17G3640	South	Guangxi	2017	Healthy	Healthy carrier	Feces	Human	Human	F	19	(10-30)
SH17G3641	South	Guangxi	2017	Healthy	Healthy carrier	Feces	Human	Human	F	18	(10-30)
SH17G3652	South	Guangxi	2017	Healthy	Healthy carrier	Feces	Human	Human	F	22	(10-30)
SH17G3659	South	Guangxi	2017	Healthy	Healthy carrier	Feces	Human	Human	M	22	(10-30)
SH17G3681	South	Guangxi	2017	Healthy	Healthy carrier	Feces	Human	Human	F	30	(10-30)
SH17G3722	South	Guangxi	2017	Healthy	Healthy carrier	Feces	Human	Human	F	20	(10-30)
SH17G3739	South	Guangxi	2017	Healthy	Healthy carrier	Feces	Human	Human	F	52	(31-60)
SH17G3740	South	Guangxi	2017	Healthy	Healthy carrier	Feces	Human	Human	F	26	(10-30)
SH17G3744	South	Guangxi	2017	Healthy	Healthy carrier	Feces	Human	Human	M	20	(10-30)
SH17G3746	South	Guangxi	2017	Healthy	Healthy carrier	Feces	Human	Human	F	52	(31-60)
SH17G3752	South	Guangxi	2017	Healthy	Healthy carrier	Feces	Human	Human	F	43	(31-60)
SH17G3754	South	Guangxi	2017	Healthy	Healthy carrier	Feces	Human	Human	M	27	(10-30)
SH17G3767	South	Guangxi	2017	Healthy	Healthy carrier	Feces	Human	Human	M	29	(10-30)
SH17G3797	South	Guangxi	2017	Healthy	Healthy carrier	Feces	Human	Human	F	21	(10-30)
SH17G3798	South	Guangxi	2017	Healthy	Healthy carrier	Feces	Human	Human	F	21	(10-30)
SH17G3803	South	Guangxi	2017	Healthy	Healthy carrier	Feces	Human	Human	M	37	(31-60)
SH17G3806	South	Guangxi	2017	Healthy	Healthy carrier	Feces	Human	Human	F	43	(31-60)
SH17G3830	South	Guangxi	2017	Healthy	Healthy carrier	Feces	Human	Human	M	39	(31-60)
SH17G3838	South	Guangxi	2017	Healthy	Healthy carrier	Feces	Human	Human	M	34	(31-60)
SH17G3864	South	Guangxi	2017	Healthy	Healthy carrier	Feces	Human	Human	F	46	(31-60)
SH17G3866	South	Guangxi	2017	Healthy	Healthy carrier	Feces	Human	Human	F	39	(31-60)
SH17G3869	South	Guangxi	2017	Healthy	Healthy carrier	Feces	Human	Human	M	32	(31-60)
SH17G3891	South	Guangxi	2017	Healthy	Healthy carrier	Feces	Human	Human	F	28	(10-30)
SH17G3897	South	Guangxi	2017	Healthy	Healthy carrier	Feces	Human	Human	F	25	(10-30)
SH17G3898	South	Guangxi	2017	Healthy	Healthy carrier	Feces	Human	Human	F	27	(10-30)
SH17G3902	South	Guangxi	2017	Healthy	Healthy carrier	Feces	Human	Human	M	45	(31-60)
SH17G3911	South	Guangxi	2017	Healthy	Healthy carrier	Feces	Human	Human	F	39	(31-60)
SH17G3944	South	Guangxi	2017	Healthy	Healthy carrier	Feces	Human	Human	F	43	(31-60)
SH17G3951	South	Guangxi	2017	Healthy	Healthy carrier	Feces	Human	Human	F	23	(10-30)
SH17G3974	South	Guangxi	2017	Healthy	Healthy carrier	Feces	Human	Human	F	51	(31-60)
SH17G3977	South	Guangxi	2017	Healthy	Healthy carrier	Feces	Human	Human	F	50	(31-60)
SH17G3998	South	Guangxi	2017	Healthy	Healthy carrier	Feces	Human	Human	F	42	(31-60)
SH17G4000	South	Guangxi	2017	Healthy	Healthy carrier	Feces	Human	Human	F	38	(31-60)
SH17G4001	South	Guangxi	2017	Healthy	Healthy carrier	Feces	Human	Human	F	53	(31-60)
SH17G4004	South	Guangxi	2017	Healthy	Healthy carrier	Feces	Human	Human	F	59	(31-60)
SH17G4005	South	Guangxi	2017	Healthy	Healthy carrier	Feces	Human	Human	F	26	(10-30)
SH17G4015	South	Guangxi	2017	Healthy	Healthy carrier	Feces	Human	Human	F	35	(31-60)
SH17G4027	South	Guangxi	2017	Healthy	Healthy carrier	Feces	Human	Human	F	18	(10-30)
SH17G4088	South	Guangxi	2017	Healthy	Healthy carrier	Feces	Human	Human	F	32	(31-60)
SH17G4095	South	Guangxi	2017	Healthy	Healthy carrier	Feces	Human	Human	M	26	(10-30)
SH17G4096	South	Guangxi	2017	Healthy	Healthy carrier	Feces	Human	Human	F	37	(31-60)
SH18G005	East	Shanghai	2018	Patient	Diarrhea	Feces	Human	Human	M	30	(10-30)
SH18G051	East	Shanghai	2018	Patient	Diarrhea	Feces	Human	Human	M	36	(31-60)
SH18G052	East	Shanghai	2018	Patient	Diarrhea	Feces	Human	Human	F	51	(31-60)
SH18G107	East	Shanghai	2018	Patient	Diarrhea	Feces	Human	Human	F	42	(31-60)
SH18G128	East	Shanghai	2018	Patient	Diarrhea	Feces	Human	Human	F	54	(31-60)
SH18G149	East	Shanghai	2018	Patient	Diarrhea	Feces	Human	Human	F	58	(31-60)
SH18G268	East	Shanghai	2018	Patient	Diarrhea	Feces	Human	Human	F	24	(10-30)
SH18G298	East	Shanghai	2018	Patient	Diarrhea	Feces	Human	Human	M	1	< 10
SH18G308	East	Shanghai	2018	Patient	Diarrhea	Feces	Human	Human	F	2	< 10
SH18G405	East	Guangxi	2018	Healthy	Healthy carrier	Feces	Human	Human	F	28	(10-30)
SH18G406	East	Guangxi	2018	Healthy	Healthy carrier	Feces	Human	Human	F	36	(31-60)
SH18G407	East	Guangxi	2018	Healthy	Healthy carrier	Feces	Human	Human	F	43	(31-60)
SH18G412	East	Guangxi	2018	Healthy	Healthy carrier	Feces	Human	Human	F	29	(10-30)
SH18G414	East	Guangxi	2018	Healthy	Healthy carrier	Feces	Human	Human	F	35	(31-60)
SH18G415	East	Guangxi	2018	Healthy	Healthy carrier	Feces	Human	Human	M	40	(31-60)
SH18G418	East	Guangxi	2018	Healthy	Healthy carrier	Feces	Human	Human	F	54	(31-60)
SH18G419	East	Guangxi	2018	Healthy	Healthy carrier	Feces	Human	Human	F	49	(31-60)
SH18G420	East	Guangxi	2018	Healthy	Healthy carrier	Feces	Human	Human	F	48	(31-60)
SH18G421	East	Guangxi	2018	Healthy	Healthy carrier	Feces	Human	Human	F	50	(31-60)
SH18G425	East	Guangxi	2018	Healthy	Healthy carrier	Feces	Human	Human	F	28	(10-30)
SH18G429	East	Guangxi	2018	Healthy	Healthy carrier	Feces	Human	Human	F	50	(31-60)
SH18G430	East	Guangxi	2018	Healthy	Healthy carrier	Feces	Human	Human	F	28	(10-30)
SH18G432	East	Guangxi	2018	Healthy	Healthy carrier	Feces	Human	Human	F	20	(10-30)
SH18G434	East	Guangxi	2018	Healthy	Healthy carrier	Feces	Human	Human	F	52	(31-60)
SH18G437	East	Guangxi	2018	Healthy	Healthy carrier	Feces	Human	Human	F	49	(31-60)
SH18G441	East	Guangxi	2018	Healthy	Healthy carrier	Feces	Human	Human	F	30	(10-30)
SH18G445	East	Guangxi	2018	Healthy	Healthy carrier	Feces	Human	Human	M	42	(31-60)
SH18G448	East	Guangxi	2018	Healthy	Healthy carrier	Feces	Human	Human	F	50	(31-60)
SH18G451	East	Guangxi	2018	Healthy	Healthy carrier	Feces	Human	Human	M	60	(31-60)
SH18G455	East	Guangxi	2018	Healthy	Healthy carrier	Feces	Human	Human	M	40	(31-60)
SH18G456	East	Guangxi	2018	Healthy	Healthy carrier	Feces	Human	Human	M	40	(31-60)
SH18G460	East	Guangxi	2018	Healthy	Healthy carrier	Feces	Human	Human	F	23	(10-30)
SH18G477	East	Guangxi	2018	Healthy	Healthy carrier	Feces	Human	Human	M	55	(31-60)
SH18G549	East	Shanghai	2018	Patient	Diarrhea	Feces	Human	Human	M	38	(31-60)
SH18G551	East	Shanghai	2018	Patient	Diarrhea	Feces	Human	Human	M	56	(31-60)
SH18G583	East	Shanghai	2018	Patient	Diarrhea	Feces	Human	Human	M	1	< 10
SH18G598	East	Shanghai	2018	Patient	Diarrhea	Feces	Human	Human	F	63	>60
SH18G609	East	Shanghai	2018	Patient	Diarrhea	Feces	Human	Human	M	27	(10-30)
SH18G610	East	Shanghai	2018	Patient	Diarrhea	Feces	Human	Human	M	1	< 10
SH18G620	East	Shanghai	2018	Patient	Diarrhea	Feces	Human	Human	M	42	(31-60)
SH18G627	East	Guangxi	2018	Healthy	Healthy carrier	Feces	Human	Human	F	43	(31-60)
SH18G636	East	Guangxi	2018	Healthy	Healthy carrier	Feces	Human	Human	F	42	(31-60)
SH18G654	East	Guangxi	2018	Healthy	Healthy carrier	Feces	Human	Human	F	36	(31-60)
SH18G655	East	Guangxi	2018	Healthy	Healthy carrier	Feces	Human	Human	F	22	(10-30)
SH18G656	East	Guangxi	2018	Healthy	Healthy carrier	Feces	Human	Human	M	52	(31-60)
SH18G664	East	Guangxi	2018	Healthy	Healthy carrier	Feces	Human	Human	F	47	(31-60)
SH18G667	East	Guangxi	2018	Healthy	Healthy carrier	Feces	Human	Human	F	31	(31-60)
SH18G681	East	Guangxi	2018	Healthy	Healthy carrier	Feces	Human	Human	M	36	(31-60)
SH18G689	East	Guangxi	2018	Healthy	Healthy carrier	Feces	Human	Human	F	54	(31-60)
SH18G696	East	Guangxi	2018	Healthy	Healthy carrier	Feces	Human	Human	M	59	(31-60)
SH18G697	East	Guangxi	2018	Healthy	Healthy carrier	Feces	Human	Human	F	34	(31-60)
SH18G699	East	Guangxi	2018	Healthy	Healthy carrier	Feces	Human	Human	F	42	(31-60)
SH18G702	East	Guangxi	2018	Healthy	Healthy carrier	Feces	Human	Human	F	47	(31-60)
SH18G705	East	Guangxi	2018	Healthy	Healthy carrier	Feces	Human	Human	M	23	(10-30)
SH18G708	East	Guangxi	2018	Healthy	Healthy carrier	Feces	Human	Human	M	36	(31-60)
SH18G716	East	Guangxi	2018	Healthy	Healthy carrier	Feces	Human	Human	M	27	(10-30)
SH18G724	East	Guangxi	2018	Healthy	Healthy carrier	Feces	Human	Human	F	30	(10-30)
SH18G726	East	Guangxi	2018	Healthy	Healthy carrier	Feces	Human	Human	F	59	(31-60)
SH18G738	East	Guangxi	2018	Healthy	Healthy carrier	Feces	Human	Human	F	38	(31-60)
SH18G753	East	Guangxi	2018	Healthy	Healthy carrier	Feces	Human	Human	M	19	(10-30)
SH18G767	East	Guangxi	2018	Healthy	Healthy carrier	Feces	Human	Human	M	33	(31-60)
SH18G774	East	Guangxi	2018	Healthy	Healthy carrier	Feces	Human	Human	M	19	(10-30)
SH18G784	East	Guangxi	2018	Healthy	Healthy carrier	Feces	Human	Human	M	42	(31-60)
SH18G797	East	Guangxi	2018	Healthy	Healthy carrier	Feces	Human	Human	F	29	(10-30)
SH18G909	East	Guangxi	2018	Healthy	Healthy carrier	Feces	Human	Human	F	42	(31-60)
SH18G960	East	Guangxi	2018	Healthy	Healthy carrier	Feces	Human	Human	M	44	(31-60)
SH18G961	East	Guangxi	2018	Healthy	Healthy carrier	Feces	Human	Human	M	35	(31-60)
SH18G1128	East	Shanghai	2018	Patient	Diarrhea	Feces	Human	Human	M	31	(31-60)
SH18G1197	East	Shanghai	2018	Patient	Diarrhea	Feces	Human	Human	M	38	(31-60)
SH18G1250	East	Shanghai	2018	Patient	Diarrhea	Feces	Human	Human	F	59	(31-60)
SH18G1310	East	Shanghai	2018	Patient	Diarrhea	Feces	Human	Human	M	46	(31-60)
SH18G1323	East	Zhejiang	2018	Patient	Diarrhea	Feces	Human	Human	M	2	< 10
SH18G1407	South	Guangxi	2018	Healthy	Healthy carrier	Feces	Human	Human	F	34	(31-60)
SH18G1418	South	Guangxi	2018	Healthy	Healthy carrier	Feces	Human	Human	F	29	(10-30)
SH18G1441	South	Guangxi	2018	Healthy	Healthy carrier	Feces	Human	Human	M	47	(31-60)
SH18G1454	South	Guangxi	2018	Healthy	Healthy carrier	Feces	Human	Human	F	39	(31-60)
SH18G1491	South	Guangxi	2018	Healthy	Healthy carrier	Feces	Human	Human	F	21	(10-30)
SH18G1492	South	Guangxi	2018	Healthy	Healthy carrier	Feces	Human	Human	F	26	(10-30)
SH18G1508	South	Guangxi	2018	Healthy	Healthy carrier	Feces	Human	Human	M	19	(10-30)
SH18G1509	South	Guangxi	2018	Healthy	Healthy carrier	Feces	Human	Human	F	33	(31-60)
SH18G1511	South	Guangxi	2018	Healthy	Healthy carrier	Feces	Human	Human	M	33	(31-60)
SH18G1513	South	Guangxi	2018	Healthy	Healthy carrier	Feces	Human	Human	F	29	(10-30)
SH18G1519	South	Guangxi	2018	Healthy	Healthy carrier	Feces	Human	Human	M	58	(31-60)
SH18G1564	East	Shanghai	2018	Patient	Diarrhea	Feces	Human	Human	F	21	(10-30)
SH18G1574	East	Shanghai	2018	Patient	Diarrhea	Feces	Human	Human	M	54	(31-60)
SH18G1577	East	Shanghai	2018	Patient	Diarrhea	Feces	Human	Human	F	18	(10-30)
SH18G1610	South	Guangxi	2018	Healthy	Healthy carrier	Feces	Human	Human	M	21	(10-30)
SH18G1617	South	Guangxi	2018	Healthy	Healthy carrier	Feces	Human	Human	M	21	(10-30)
SH18G1626	South	Guangxi	2018	Healthy	Healthy carrier	Feces	Human	Human	F	52	(31-60)
SH18G1627	South	Guangxi	2018	Healthy	Healthy carrier	Feces	Human	Human	F	26	(10-30)
SH18G1632	South	Guangxi	2018	Healthy	Healthy carrier	Feces	Human	Human	F	52	(31-60)
SH18G1642	South	Guangxi	2018	Healthy	Healthy carrier	Feces	Human	Human	F	29	(10-30)
SH18G1644	South	Guangxi	2018	Healthy	Healthy carrier	Feces	Human	Human	M	38	(31-60)
SH18G1651	South	Guangxi	2018	Healthy	Healthy carrier	Feces	Human	Human	M	53	(31-60)
SH18G1660	South	Guangxi	2018	Healthy	Healthy carrier	Feces	Human	Human	F	29	(10-30)
SH18G1684	South	Guangxi	2018	Healthy	Healthy carrier	Feces	Human	Human	M	23	(10-30)
SH18G1709	South	Guangxi	2018	Healthy	Healthy carrier	Feces	Human	Human	M	31	(31-60)
SH18G1712	South	Guangxi	2018	Healthy	Healthy carrier	Feces	Human	Human	F	21	(10-30)
SH18G1746	South	Guangxi	2018	Healthy	Healthy carrier	Feces	Human	Human	F	31	(31-60)
SH18G1754	South	Guangxi	2018	Healthy	Healthy carrier	Feces	Human	Human	F	24	(10-30)
SH18G1761	South	Guangxi	2018	Healthy	Healthy carrier	Feces	Human	Human	F	32	(31-60)
SH18G1762	South	Guangxi	2018	Healthy	Healthy carrier	Feces	Human	Human	M	67	>60
SH18G1783	South	Guangxi	2018	Healthy	Healthy carrier	Feces	Human	Human	M	21	(10-30)
SH18G1786	South	Guangxi	2018	Healthy	Healthy carrier	Feces	Human	Human	F	42	(31-60)
SH18G1807	South	Guangxi	2018	Healthy	Healthy carrier	Feces	Human	Human	F	48	(31-60)
SH18G1808	South	Guangxi	2018	Healthy	Healthy carrier	Feces	Human	Human	M	40	(31-60)
SH18G1839	South	Guangxi	2018	Healthy	Healthy carrier	Feces	Human	Human	M	38	(31-60)
SH18G1846	South	Guangxi	2018	Healthy	Healthy carrier	Feces	Human	Human	F	44	(31-60)
SH18G1868	South	Guangxi	2018	Healthy	Healthy carrier	Feces	Human	Human	M	54	(31-60)
SH18G1874	South	Guangxi	2018	Healthy	Healthy carrier	Feces	Human	Human	M	31	(31-60)
SH18G1889	South	Guangxi	2018	Healthy	Healthy carrier	Feces	Human	Human	F	43	(31-60)
SH18G1905	South	Guangxi	2018	Healthy	Healthy carrier	Feces	Human	Human	F	36	(31-60)
SH18G1908	South	Guangxi	2018	Healthy	Healthy carrier	Feces	Human	Human	F	47	(31-60)
SH18G1909	South	Guangxi	2018	Healthy	Healthy carrier	Feces	Human	Human	F	40	(31-60)
SH18G1915	South	Guangxi	2018	Healthy	Healthy carrier	Feces	Human	Human	F	25	(10-30)
SH18G1921	South	Guangxi	2018	Healthy	Healthy carrier	Feces	Human	Human	F	36	(31-60)
SH18G1924	South	Guangxi	2018	Healthy	Healthy carrier	Feces	Human	Human	F	47	(31-60)
SH18G1925	South	Guangxi	2018	Healthy	Healthy carrier	Feces	Human	Human	F	40	(31-60)
SH18G1962	South	Guangxi	2018	Healthy	Healthy carrier	Feces	Human	Human	F	37	(31-60)
SH18G1980	South	Guangxi	2018	Healthy	Healthy carrier	Feces	Human	Human	F	35	(31-60)
SH18G1984	South	Guangxi	2018	Healthy	Healthy carrier	Feces	Human	Human	F	55	(31-60)
SH18G1988	South	Guangxi	2018	Healthy	Healthy carrier	Feces	Human	Human	F	54	(31-60)
SH18G1991	South	Guangxi	2018	Healthy	Healthy carrier	Feces	Human	Human	F	54	(31-60)
SH18G2014	South	Guangxi	2018	Healthy	Healthy carrier	Feces	Human	Human	F	44	(31-60)
SH18G2022	South	Guangxi	2018	Healthy	Healthy carrier	Feces	Human	Human	F	36	(31-60)
SH18G2024	South	Guangxi	2018	Healthy	Healthy carrier	Feces	Human	Human	F	54	(31-60)
SH18G2029	South	Guangxi	2018	Healthy	Healthy carrier	Feces	Human	Human	M	61	>60
SH18G2040	South	Guangxi	2018	Healthy	Healthy carrier	Feces	Human	Human	M	17	(10-30)
SH18G2046	South	Guangxi	2018	Healthy	Healthy carrier	Feces	Human	Human	F	60	(31-60)
SH18G2060	South	Guangxi	2018	Healthy	Healthy carrier	Feces	Human	Human	F	29	(10-30)
SH18G2064	South	Guangxi	2018	Healthy	Healthy carrier	Feces	Human	Human	F	50	(31-60)
SH18G2072	South	Guangxi	2018	Healthy	Healthy carrier	Feces	Human	Human	M	48	(31-60)
SH18G2076	South	Guangxi	2018	Healthy	Healthy carrier	Feces	Human	Human	F	54	(31-60)
SH18G2081	South	Guangxi	2018	Healthy	Healthy carrier	Feces	Human	Human	M	30	(10-30)
SH18G2082	South	Guangxi	2018	Healthy	Healthy carrier	Feces	Human	Human	F	50	(31-60)
SH18G2084	South	Guangxi	2018	Healthy	Healthy carrier	Feces	Human	Human	M	33	(31-60)
SH18G2099	South	Guangxi	2018	Healthy	Healthy carrier	Feces	Human	Human	M	61	>60
SH18G2112	South	Guangxi	2018	Healthy	Healthy carrier	Feces	Human	Human	F	37	(31-60)
SH18G2122	South	Guangxi	2018	Healthy	Healthy carrier	Feces	Human	Human	F	57	(31-60)
SH18G2134	South	Guangxi	2018	Healthy	Healthy carrier	Feces	Human	Human	M	61	>60
SH18G2135	South	Guangxi	2018	Healthy	Healthy carrier	Feces	Human	Human	F	41	(31-60)
SH18G2143	South	Guangxi	2018	Healthy	Healthy carrier	Feces	Human	Human	F	41	(31-60)
SH18G2156	South	Guangxi	2018	Healthy	Healthy carrier	Feces	Human	Human	M	33	(31-60)
SH18G2162	South	Guangxi	2018	Healthy	Healthy carrier	Feces	Human	Human	M	48	(31-60)
SH18G2169	South	Guangxi	2018	Healthy	Healthy carrier	Feces	Human	Human	F	57	(31-60)
SH18G2170	South	Guangxi	2018	Healthy	Healthy carrier	Feces	Human	Human	M	61	>60
SH18G2189	South	Guangxi	2018	Healthy	Healthy carrier	Feces	Human	Human	M	38	(31-60)
SH18G2229	South	Guangxi	2018	Healthy	Healthy carrier	Feces	Human	Human	F	57	(31-60)
SH18G2237	South	Guangxi	2018	Healthy	Healthy carrier	Feces	Human	Human	M	33	(31-60)
SH18G2246	South	Guangxi	2018	Healthy	Healthy carrier	Feces	Human	Human	M	33	(31-60)
SH18G2251	South	Guangxi	2018	Healthy	Healthy carrier	Feces	Human	Human	F	37	(31-60)
SH18G2290	South	Guangxi	2018	Healthy	Healthy carrier	Feces	Human	Human	F	37	(31-60)
SH18G2303	South	Guangxi	2018	Healthy	Healthy carrier	Feces	Human	Human	F	37	(31-60)
SH18G2304	South	Guangxi	2018	Healthy	Healthy carrier	Feces	Human	Human	M	33	(31-60)
SH18G2314	South	Guangxi	2018	Healthy	Healthy carrier	Feces	Human	Human	M	33	(31-60)
SH18G2316	South	Guangxi	2018	Healthy	Healthy carrier	Feces	Human	Human	F	57	(31-60)
SH18G2353	South	Guangxi	2018	Healthy	Healthy carrier	Feces	Human	Human	F	37	(31-60)
SH18G2359	South	Guangxi	2018	Healthy	Healthy carrier	Feces	Human	Human	F	37	(31-60)
SH18G2360	South	Guangxi	2018	Healthy	Healthy carrier	Feces	Human	Human	M	33	(31-60)
SH18G2369	South	Guangxi	2018	Healthy	Healthy carrier	Feces	Human	Human	M	42	(31-60)
SH18G2375	South	Guangxi	2018	Healthy	Healthy carrier	Feces	Human	Human	F	45	(31-60)
SH18G2398	South	Guangxi	2018	Healthy	Healthy carrier	Feces	Human	Human	M	59	(31-60)
SH18G2425	South	Guangxi	2018	Healthy	Healthy carrier	Feces	Human	Human	F	32	(31-60)
SH18G2435	South	Guangxi	2018	Healthy	Healthy carrier	Feces	Human	Human	F	40	(31-60)
SH18G2440	South	Guangxi	2018	Healthy	Healthy carrier	Feces	Human	Human	F	54	(31-60)
SH18G2472	South	Guangxi	2018	Healthy	Healthy carrier	Feces	Human	Human	F	37	(31-60)
SH18G2477	South	Guangxi	2018	Healthy	Healthy carrier	Feces	Human	Human	M	27	(10-30)
SH18G2488	South	Guangxi	2018	Healthy	Healthy carrier	Feces	Human	Human	F	50	(31-60)
SH18G2597	North	Hebei	2015	Patient	Diarrhea	Feces	Human	Human	M	9	< 10
SH18G2599	North	Hebei	2016	Patient	Diarrhea	Feces	Human	Human	F	1	< 10
SH18G2635	North	Shanxi	2018	Patient	Diarrhea	Feces	Human	Human	M	22	(10-30)
SH18G2663	North	Shanxi	2018	Patient	Diarrhea	Feces	Human	Human	M	36	(31-60)
SH18G2675	North	Shanxi	2018	Patient	Diarrhea	Feces	Human	Human	F	46	(31-60)
SH18G2767	North	Shanxi	2018	Patient	Diarrhea	Feces	Human	Human	M	11m	< 10
SH18G2828	East	Shanghai	2018	Patient	Diarrhea	Feces	Human	Human	M	5	< 10
SH18G2950	East	Fujian	2018	Patient	Bacteremia	Blood	Human	Human	F	6m	< 10
SH18G2963	East	Fujian	2018	Patient	Diarrhea	Feces	Human	Human	F	8m	< 10
SH18G2966	East	Fujian	2018	Patient	Diarrhea	Feces	Human	Human	M	1	< 10
SH18G3061	South	Guangxi	2018	Healthy	Healthy carrier	Feces	Human	Human	M	29	(10-30)
SH18G3093	South	Guangxi	2018	Healthy	Healthy carrier	Feces	Human	Human	M	28	(10-30)
SH18G3094	South	Guangxi	2018	Healthy	Healthy carrier	Feces	Human	Human	M	19	(10-30)
SH18G3096	South	Guangxi	2018	Healthy	Healthy carrier	Feces	Human	Human	F	27	(10-30)
SH18G3100	South	Guangxi	2018	Healthy	Healthy carrier	Feces	Human	Human	F	23	(10-30)
SH18G3146	South	Guangxi	2018	Healthy	Healthy carrier	Feces	Human	Human	F	43	(31-60)
SH18G3153	South	Guangxi	2018	Healthy	Healthy carrier	Feces	Human	Human	F	51	(31-60)
SH18G3158	South	Guangxi	2018	Healthy	Healthy carrier	Feces	Human	Human	M	35	(31-60)
SH18G3162	South	Guangxi	2018	Healthy	Healthy carrier	Feces	Human	Human	F	46	(31-60)
SH18G3164	South	Guangxi	2018	Healthy	Healthy carrier	Feces	Human	Human	F	30	(10-30)
SH18G3171	South	Guangxi	2018	Healthy	Healthy carrier	Feces	Human	Human	M	29	(10-30)
SH18G3173	South	Guangxi	2018	Healthy	Healthy carrier	Feces	Human	Human	F	46	(31-60)
SH18G3175	South	Guangxi	2018	Healthy	Healthy carrier	Feces	Human	Human	M	36	(31-60)
SH18G3178	South	Guangxi	2018	Healthy	Healthy carrier	Feces	Human	Human	M	28	(10-30)
SH18G3199	South	Guangxi	2018	Healthy	Healthy carrier	Feces	Human	Human	F	54	(31-60)
SH18G3200	South	Guangxi	2018	Healthy	Healthy carrier	Feces	Human	Human	M	55	(31-60)
SH18G3203	South	Guangxi	2018	Healthy	Healthy carrier	Feces	Human	Human	F	47	(31-60)
SH18G3204	South	Guangxi	2018	Healthy	Healthy carrier	Feces	Human	Human	M	48	(31-60)
SH18G3205	South	Guangxi	2018	Healthy	Healthy carrier	Feces	Human	Human	M	26	(10-30)
SH18G3242	South	Guangxi	2018	Healthy	Healthy carrier	Feces	Human	Human	F	37	(31-60)
SH18G3300	South	Guangxi	2018	Healthy	Healthy carrier	Feces	Human	Human	F	42	(31-60)
SH18G3302	South	Guangxi	2018	Healthy	Healthy carrier	Feces	Human	Human	F	39	(31-60)
SH18G3310	South	Guangxi	2018	Healthy	Healthy carrier	Feces	Human	Human	F	39	(31-60)
SH18G3332	South	Guangxi	2018	Healthy	Healthy carrier	Feces	Human	Human	F	55	(31-60)
SH18G3335	South	Guangxi	2018	Healthy	Healthy carrier	Feces	Human	Human	F	54	(31-60)
SH18G3343	South	Guangxi	2018	Healthy	Healthy carrier	Feces	Human	Human	M	36	(31-60)
SH18G3353	South	Guangxi	2018	Healthy	Healthy carrier	Feces	Human	Human	M	36	(31-60)
SH18G3356	South	Guangxi	2018	Healthy	Healthy carrier	Feces	Human	Human	F	38	(31-60)
SH18G3359	South	Guangxi	2018	Healthy	Healthy carrier	Feces	Human	Human	F	36	(31-60)
SH18G3378	South	Guangxi	2018	Healthy	Healthy carrier	Feces	Human	Human	F	29	(10-30)
SH18G3379	South	Guangxi	2018	Healthy	Healthy carrier	Feces	Human	Human	M	19	(10-30)
SH18G3381	South	Guangxi	2018	Healthy	Healthy carrier	Feces	Human	Human	M	44	(31-60)
SH18G3387	South	Guangxi	2018	Healthy	Healthy carrier	Feces	Human	Human	F	33	(31-60)
SH18G3398	South	Guangxi	2018	Healthy	Healthy carrier	Feces	Human	Human	F	29	(10-30)
SH18G3399	South	Guangxi	2018	Healthy	Healthy carrier	Feces	Human	Human	M	50	(31-60)
SH18G3403	South	Guangxi	2018	Healthy	Healthy carrier	Feces	Human	Human	F	16	(10-30)
SH18G3405	South	Guangxi	2018	Healthy	Healthy carrier	Feces	Human	Human	F	28	(10-30)
SH18G3410	South	Guangxi	2018	Healthy	Healthy carrier	Feces	Human	Human	F	31	(31-60)
SH18G3423	South	Guangxi	2018	Healthy	Healthy carrier	Feces	Human	Human	M	28	(10-30)
SH18G3542	Northwest	Xinjiang	2018	Patient	Diarrhea	Feces	Human	Human	M	1	< 10
SH18G3565	Northwest	Xinjiang	2018	Patient	Diarrhea	Feces	Human	Human	M	4m	< 10
SH08SF178	East	Shanghai	2008		Retail	Food	Food	Pork
SH08SF180	East	Shanghai	2008		Retail	Food	Food	Pork
SH11SF192	East	Shanghai	2011		Retail	Food	Food	White Clam
SH12SF013	East	Shanghai	2012		Retail	Food	Food	Pork
SH12SF149	East	Shanghai	2012		Retail	Food	Food	Pork
SH12SF161	East	Shanghai	2012		Enviroment	Enviroment	Environment	Water
SH12SF230	East	Shanghai	2012		Enviroment	Enviroment	Environment	Water
SH12SF238	East	Shanghai	2012		Enviroment	Enviroment	Environment	Water
SH12SF273	East	Shanghai	2012		Retail	Food	Food	Pork
SH12SF284	East	Shanghai	2012		Retail	Food	Food	Pork
SH12SF385	East	Shanghai	2012		Retail	Food	Food	Pork
SH12SF412	East	Shanghai	2012		Retail	Food	Food	Chicken Meat
SH12SF441	East	Shanghai	2012		Retail	Food	Food	Pork
SH12SF444	East	Shanghai	2012		Retail	Food	Food	Pork
SH12SF445	East	Shanghai	2012		Retail	Food	Food	Pork
SH13SF020	East	Shanghai	2013		Retail	Food	Food	Pork
SH13SF117	East	Shanghai	2013		Retail	Food	Food	Pork
SH13SF119	East	Shanghai	2013		Retail	Food	Food	Duck Meat
SH13SF126	East	Shanghai	2013		Retail	Food	Food	Egg
SH13SF152	East	Shanghai	2013		Enviroment	Enviroment	Environment	Water
SH13SF153	East	Shanghai	2013		Enviroment	Enviroment	Environment	Water
SH13SF165	East	Shanghai	2013		Enviroment	Enviroment	Environment	Water
SH13SF166	East	Shanghai	2013		Enviroment	Enviroment	Environment	Water
SH13SF174	East	Shanghai	2013		Enviroment	Enviroment	Environment	Water
SH13SF176	East	Shanghai	2013		Enviroment	Enviroment	Environment	Water
SH13SF183	East	Shanghai	2013		Enviroment	Enviroment	Environment	Water
SH13SF186	East	Shanghai	2013		Enviroment	Enviroment	Environment	Water
SH13SF193	East	Shanghai	2013		Retail	Food	Food	Pork
SH13SF481	South	Guangdong	2013		Retail	Food	Food	Pork
SH13SF482	South	Guangdong	2013		Retail	Food	Food	Pork
SH13SF493	South	Guangdong	2013		Retail	Food	Food	Pork
SH13SF516	South	Guangdong	2013		Retail	Food	Food	Pork
SH13SF536	South	Guangdong	2013		Retail	Food	Food	Pork
SH13SF539	South	Guangdong	2013		Retail	Food	Food	Chicken Meat
SH13SF544	South	Guangdong	2013		Retail	Food	Food	Chicken Meat
SH13SF548	South	Guangdong	2013		Retail	Food	Food	Pork
SH13SF549	South	Guangdong	2013		Retail	Food	Food	Chicken Meat
SH13SF565	East	Shanghai	2013		Retail	Food	Food	Minced fish
SH13SF598	East	Shanghai	2013		Enviroment	Enviroment	Environment	Water
SH13SF599	East	Shanghai	2013		Enviroment	Enviroment	Environment	Water
SH13SF617	East	Shanghai	2013		Retail	Food	Food	Razor clam
SH13SF649	East	Shanghai	2013		Retail	Food	Food	Pork
SH13SF817	South	Guangdong	2013		Retail	Food	Food	Chicken Meat
SH13SF848	East	Shanghai	2013		Retail	Food	Food	Chicken Meat
SH13SF866	South	Guangdong	2013		Retail	Food	Food	Chicken Meat
SH13SF937	East	Shanghai	2013		Retail	Food	Food	Duck Meat
SH14SF011	East	Shanghai	2014		Retail	Food	Food	Razor clam
SH14SF056	East	Shanghai	2014		Retail	Food	Food	Pork
SH14SF087	East	Shanghai	2014		Retail	Food	Food	Pork
SH14SF088	East	Shanghai	2014		Retail	Food	Food	Pork
SH14SF089	East	Shanghai	2014		Retail	Food	Food	Chicken Meat
SH14SF120	East	Shanghai	2014		Retail	Food	Food	Pork
SH14SF121	East	Shanghai	2014		Retail	Food	Food	Pork
SH14SF214	East	Shanghai	2014		Retail	Food	Food	Chicken Meat
SH14SF289	East	Shanghai	2014		Retail	Food	Food	Pork
SH14SF305	East	Shanghai	2014		Retail	Food	Food	Chicken Meat
SH14SF323	East	Shanghai	2014		Retail	Food	Food	Pork
SH14SF370	East	Shanghai	2014		Retail	Food	Food	Goat Meat
SH14SF397	East	Shanghai	2014		Retail	Food	Food	Pork
SH14SF456	East	Shanghai	2014		Retail	Food	Food	Pork
SH15SF009	East	Shanghai	2015		Retail	Food	Food	Pork
SH15SF010	East	Shanghai	2015		Retail	Food	Food	Pork
SH15SF063	East	Shanghai	2015		Retail	Food	Food	Pork
SH15SF093	East	Shanghai	2015		Retail	Food	Food	Pork
SH15SF126	East	Shanghai	2015		Retail	Food	Food	Pork
SH15SF192	South	Guangdong	2015		Retail	Food	Food	Chicken Meat
SH15SF193	South	Guangdong	2015		Retail	Food	Food	Chicken Meat
SH15SF195	South	Guangdong	2015		Retail	Food	Food	Chicken Meat
SH15SF198	South	Guangdong	2015		Retail	Food	Food	Chicken Meat
SH15SF199	South	Guangdong	2015		Retail	Food	Food	Chicken Meat
SH15SF207	South	Guangdong	2015		Retail	Food	Food	Chicken Meat
SH15SF208	South	Guangdong	2015		Retail	Food	Food	Chicken Meat
SH15SF209	South	Guangdong	2015		Retail	Food	Food	Chicken Meat
SH15SF225	South	Guangdong	2015		Retail	Food	Food	Pork
SH15SF304	South	Guangdong	2015		Retail	Food	Food	Pork
SH15SF325	South	Guangdong	2015		Retail	Food	Food	Chicken Meat
SH15SF348	South	Guangdong	2015		Retail	Food	Food	Pork
SH15SF349	South	Guangdong	2015		Retail	Food	Food	Pork
SH15SF392	South	Guangdong	2015		Retail	Food	Food	Pork
SH15SF394	South	Guangdong	2015		Retail	Food	Food	Pork
SH15SF403	South	Guangdong	2015		Retail	Food	Food	Chicken Meat
SH15SF412	South	Guangdong	2015		Retail	Food	Food	Pork
SH15SF424	South	Guangdong	2015		Retail	Food	Food	Chicken Meat
SH15SF432	South	Guangdong	2015		Retail	Food	Food	Chicken Meat
SH15SF435	South	Guangdong	2015		Retail	Food	Food	Pork
SH15SF440	South	Guangdong	2015		Retail	Food	Food	Pork
SH15SF441	South	Guangdong	2015		Retail	Food	Food	Pork
SH15SF450	East	Shanghai	2015		Retail	Food	Food	Pork
SH15SF451	East	Shanghai	2015		Retail	Food	Food	Pork
SH15SF458	East	Shanghai	2015		Retail	Food	Food	Pork
SH15SF485	East	Shanghai	2015		Retail	Food	Food	Pork
SH15SF503	East	Shanghai	2015		Retail	Food	Food	Pork
SH15SF609	East	Shanghai	2015		Retail	Food	Food	Pork
SH16SF004	East	Shanghai	2016		Farm	Feces	Animal	Swine
SH16SF058	South	Guangdong	2016		Retail	Food	Food	Pork
SH16SF061	South	Guangdong	2016		Retail	Food	Food	Pork
SH16SF068	South	Guangdong	2016		Retail	Food	Food	Pork
SH16SF069	South	Guangdong	2016		Retail	Food	Food	Pork
SH16SF071	South	Guangdong	2016		Retail	Food	Food	Pork
SH16SF078	South	Guangdong	2016		Retail	Food	Food	Pork
SH16SF082	South	Guangdong	2016		Retail	Food	Food	Pork
SH16SF087	South	Guangdong	2016		Retail	Food	Food	Pork
SH16SF089	South	Guangdong	2016		Retail	Food	Food	Pork
SH16SF090	South	Guangdong	2016		Retail	Food	Food	Pork
SH16SF093	South	Guangdong	2016		Retail	Food	Food	Pork
SH16SF095	South	Guangdong	2016		Retail	Food	Food	Pork
SH16SF099	South	Guangdong	2016		Retail	Food	Food	Pork
SH16SF101	South	Guangdong	2016		Retail	Food	Food	Pork
SH16SF128	South	Guangdong	2016		Retail	Food	Food	Pork
SH16SF150	South	Guangdong	2016		Retail	Food	Food	Pork
SH16SF153	South	Guangdong	2016		Retail	Food	Food	Pork
SH16SF164	South	Guangdong	2016		Retail	Food	Food	Pork
SH16SF165	South	Guangdong	2016		Retail	Food	Food	Pork
SH16SF195	East	Shanghai	2016		Farm	Feces	Animal	Swine
SH16SF299	East	Shanghai	2016		Farm	Feces	Animal	Swine
SH16SF300	East	Shanghai	2016		Farm	Feces	Animal	Swine
SH16SF301	East	Shanghai	2016		Farm	Feces	Animal	Swine
SH16SF329	South	Guangdong	2016		Retail	Food	Food	Chicken Meat
SH16SF334	South	Guangdong	2016		Retail	Food	Food	Pork
SH16SF337	South	Guangdong	2016		Retail	Food	Food	Pork
SH16SF338	South	Guangdong	2016		Retail	Food	Food	Pork
SH16SF343	South	Guangdong	2016		Retail	Food	Food	Pork
SH16SF353	South	Guangdong	2016		Retail	Food	Food	Chicken Meat
SH16SF357	South	Guangdong	2016		Retail	Food	Food	Chicken Meat
SH16SF358	South	Guangdong	2016		Retail	Food	Food	Chicken Meat
SH16SF360	South	Guangdong	2016		Retail	Food	Food	Pork
SH16SF362	South	Guangdong	2016		Retail	Food	Food	Pork
SH16SF379	South	Guangdong	2016		Retail	Food	Food	Chicken Meat
SH16SF381	South	Guangdong	2016		Retail	Food	Food	Chicken Meat
SH16SF383	South	Guangdong	2016		Retail	Food	Food	Pork
SH16SF384	South	Guangdong	2016		Retail	Food	Food	Pork
SH16SF386	South	Guangdong	2016		Retail	Food	Food	Pork
SH16SF393	South	Guangdong	2016		Retail	Food	Food	Pork
SH16SF407	South	Guangdong	2016		Retail	Food	Food	Chicken Meat
SH16SF423	South	Guangdong	2016		Retail	Food	Food	Pork
SH16SF424	South	Guangdong	2016		Retail	Food	Food	Pork
SH16SF447	South	Guangdong	2016		Retail	Food	Food	Pork
SH16SF448	South	Guangdong	2016		Retail	Food	Food	Pork
SH16SF451	South	Guangdong	2016		Retail	Food	Food	Pork
SH16SF464	South	Guangdong	2016		Retail	Food	Food	Pork
SH16SF468	South	Guangdong	2016		Retail	Food	Food	Pork
SH16SF470	South	Guangdong	2016		Retail	Food	Food	Pork
SH16SF482	South	Guangdong	2016		Retail	Food	Food	Chicken Meat
SH16SF500	South	Guangdong	2016		Retail	Food	Food	Chicken Meat
SH16SF501	South	Guangdong	2016		Retail	Food	Food	Chicken Meat
SH16SF504	South	Guangdong	2016		Retail	Food	Food	Pork
SH16SF509	South	Guangdong	2016		Retail	Food	Food	Pork
SH16SF523	South	Guangdong	2016		Retail	Food	Food	Pork
SH16SF525	South	Guangdong	2016		Retail	Food	Food	Pork
SH16SF555	South	Guangdong	2016		Retail	Food	Food	Pork
SH16SF556	South	Guangdong	2016		Retail	Food	Food	Pork
SH16SF669	South	Guangdong	2016		Retail	Food	Food	Pork
SH16SF671	South	Guangdong	2016		Retail	Food	Food	Pork
SH16SF679	South	Guangdong	2016		Retail	Food	Food	Pork
SH16SF680	South	Guangdong	2016		Retail	Food	Food	Pork
SH16SF682	South	Guangdong	2016		Retail	Food	Food	Pork
SH16SF696	South	Guangdong	2016		Retail	Food	Food	Chicken Meat
SH16SF710	South	Guangdong	2016		Retail	Food	Food	Pork
SH16SF715	South	Guangdong	2016		Retail	Food	Food	Pork
SH16SF728	South	Guangdong	2016		Retail	Food	Food	Chicken Meat
SH16SF730	South	Guangdong	2016		Retail	Food	Food	Pork
SH16SF733	South	Guangdong	2016		Retail	Food	Food	Pork
SH16SF742	South	Guangdong	2016		Retail	Food	Food	Pork
SH16SF751	South	Guangdong	2016		Retail	Food	Food	Pork
SH16SF808	South	Guangdong	2016		Retail	Food	Food	Chicken Meat
SH16SF816	South	Guangdong	2016		Retail	Food	Food	Pork
SH16SF820	South	Guangdong	2016		Retail	Food	Food	Pork
SH16SF821	South	Guangdong	2016		Retail	Food	Food	Pork
SH16SF823	South	Guangdong	2016		Retail	Food	Food	Pork
SH16SF834	South	Guangdong	2016		Retail	Food	Food	Pork
SH16SF836	South	Guangdong	2016		Retail	Food	Food	Pork
SH16SF838	South	Guangdong	2016		Retail	Food	Food	Pork
SH16SF840	South	Guangdong	2016		Retail	Food	Food	Pork
SH16SF845	South	Guangdong	2016		Retail	Food	Food	Chicken Meat
SH16SF847	South	Guangdong	2016		Retail	Food	Food	Pork
SH16SF849	South	Guangdong	2016		Retail	Food	Food	Pork
SH16SF851	South	Guangdong	2016		Retail	Food	Food	Pork
SH16SF853	South	Guangdong	2016		Retail	Food	Food	Pork
SH16SF860	South	Guangdong	2016		Retail	Food	Food	Pork
SH16SF865	South	Guangdong	2016		Retail	Food	Food	Pork
SH16SF903	South	Guangdong	2016		Retail	Food	Food	Chicken Meat
SH16SF976	Southwest	Sichuan	2013		Retail	Food	Food	Pork
SH16SF978	Southwest	Sichuan	2013		Retail	Food	Food	Pork
SH16SF994	Southwest	Sichuan	2013		Retail	Food	Food	Pork
SH16SF996	Southwest	Sichuan	2013		Retail	Food	Food	Pork
SH16SF1000	Southwest	Sichuan	2013		Retail	Food	Food	Pork
SH16SF1004	Southwest	Sichuan	2013		Retail	Food	Food	Pork
SH16SF1006	Southwest	Sichuan	2013		Retail	Food	Food	Pork
SH16SF1024	Northwest	Sichuan	2013		Retail	Food	Food	Pork
SH16SF1025	Northwest	Sichuan	2013		Retail	Food	Food	Pork
SH16SF1029	Northwest	Sichuan	2013		Retail	Food	Food	Pork
SH16SF1032	Northwest	Sichuan	2013		Retail	Food	Food	Pork
SH16SF1034	Southwest	Sichuan	2013		Retail	Food	Food	Chicken Meat
SH16SF1045	Southwest	Sichuan	2013		Retail	Food	Food	Chicken Meat
SH16SF1084	Southwest	Sichuan	2013		Retail	Food	Food	Beef
SH16SF1096	Southwest	Sichuan	2013		Retail	Food	Food	Beef
SH16SF1101	Southwest	Sichuan	2014		Retail	Food	Food	Pork
SH16SF1102	Southwest	Sichuan	2014		Retail	Food	Food	Pork
SH16SF1104	Southwest	Sichuan	2014		Retail	Food	Food	Pork
SH16SF1110	Southwest	Sichuan	2014		Retail	Food	Food	Pork
SH16SF1114	Southwest	Sichuan	2014		Retail	Food	Food	Beef
SH16SF1160	East	Shanghai	2016		Retail	Food	Food	Chicken Meat
SH16SF1173	East	Shanghai	2016		Retail	Food	Food	Pork
SH16SF1200	East	Shanghai	2016		Retail	Food	Food	Chicken Meat
SH16SF1218	East	Shanghai	2016		Retail	Food	Food	Pork
SH16SF1223	East	Shanghai	2016		Retail	Food	Food	Salmon
SH16SF1225	East	Shanghai	2016		Retail	Food	Food	Pork
SH16SF1226	East	Shanghai	2016		Retail	Food	Food	Pork
SH16SF1227	East	Shanghai	2016		Retail	Food	Food	Pork
SH16SF1231	East	Shanghai	2016		Retail	Food	Food	Pork
SH16SF1235	East	Shanghai	2016		Retail	Food	Food	Pork
SH16SF1255	East	Shanghai	2016		Retail	Food	Food	Pork
SH16SF1267	East	Shanghai	2016		Retail	Food	Food	Pork
SH16SF1274	East	Shanghai	2016		Retail	Food	Food	Pork
SH16SF1279	East	Shanghai	2016		Retail	Food	Food	Pork
SH16SF1282	East	Shanghai	2016		Retail	Food	Food	Pork
SH16SF1287	East	Shanghai	2016		Retail	Food	Food	Pork
SH16SF1293	East	Shanghai	2016		Retail	Food	Food	Pork
SH16SF1294	East	Shanghai	2016		Retail	Food	Food	Pork
SH16SF1295	East	Shanghai	2016		Retail	Food	Food	Pork
SH16SF1307	East	Shanghai	2016		Retail	Food	Food	Pork
SH16SF1308	East	Shanghai	2016		Retail	Food	Food	Pork
SH16SF1317	East	Shanghai	2016		Retail	Food	Food	Pork
SH16SF1329	East	Shanghai	2016		Retail	Food	Food	Pork
SH16SF1338	East	Shanghai	2016		Retail	Food	Food	Pork
SH16SF1340	East	Shanghai	2016		Retail	Food	Food	Pork
SH16SF1393	East	Shanghai	2016		Retail	Food	Food	Snail
SH16SF1401	East	Shanghai	2016		Retail	Food	Food	Beef
SH16SF1436	East	Shanghai	2016		Retail	Food	Food	Pork
SH16SF1437	East	Shanghai	2016		Retail	Food	Food	Oyster
SH16SF1443	East	Shanghai	2016		Retail	Food	Food	Pork
SH16SF1458	East	Shanghai	2016		Retail	Food	Food	Pork
SH16SF1479	East	Shanghai	2016		Retail	Food	Food	Pork
SH16SF1481	East	Shanghai	2016		Retail	Food	Food	Pork
SH16SF1482	East	Shanghai	2016		Retail	Food	Food	Pork
SH16SF1484	East	Shanghai	2016		Retail	Food	Food	Pork
SH16SF1486	East	Shanghai	2016		Retail	Food	Food	Oyster
SH16SF1489	East	Shanghai	2016		Retail	Food	Food	Pork
SH16SF1495	East	Shanghai	2016		Retail	Food	Food	Pork
SH16SF1515	East	Shanghai	2016		Retail	Food	Food	Pork
SH16SF1525	East	Shanghai	2016		Retail	Food	Food	Pork
SH16SF1526	East	Shanghai	2016		Retail	Food	Food	Beef
SH16SF1532	East	Shanghai	2016		Retail	Food	Food	Pork
SH16SF1544	East	Shanghai	2016		Retail	Food	Food	Pork
SH16SF1568	East	Shanghai	2016		Retail	Food	Food	Pork
SH16SF1570	East	Shanghai	2016		Retail	Food	Food	Pork
SH17SF204	South	Guangdong	2017		Farm	Feces	Animal	Swine
SH17SF264	East	Shanghai	2017		Retail	Food	Food	Pork
SH17SF349	Center	Hubei	2017		Slaughter House	Chick
SH17SF363	East	Shanghai	2017		Retail	Food	Food	Pork
SH17SF378	East	Shanghai	2017		Retail	Food	Food	Pork
SH17SF379	East	Shanghai	2017		Retail	Food	Food	Pork
SH17SF383	East	Shanghai	2017		Retail	Food	Food	Pork
SH17SF398	East	Shanghai	2017		Retail	Food	Food	Pork
SH17SF402	East	Shanghai	2017		Retail	Food	Food	Pork
SH17SF405	East	Shanghai	2017		Retail	Food	Food	Egg
SH17SF417	South	Guangdong	2017		Retail	Food	Food	Chicken meat
SH17SF425	South	Guangdong	2017		Retail	Food	Food	Chicken meat
SH17SF432	South	Guangdong	2017		Retail	Food	Food	Pork
SH17SF466	South	Guangdong	2017		Retail	Food	Food	Chicken meat
SH17SF474	South	Guangdong	2017		Retail	Food	Food	Pork
SH17SF488	South	Guangdong	2017		Retail	Food	Food	Pork
SH17SF500	East	Shanghai	2017		Retail	Food	Food	Pork
SH17SF505	North	Beijing	2017		Retail	Food	Food	Pork
SH17SF543	North	Beijing	2017		Retail	Food	Food	Chicken meat
SH17SF563	East	Shanghai	2017		Retail	Food	Food	Pork
SH17SF568	South	Guangxi	2017		Retail	Food	Food	Pork
SH17SF585	South	Guangxi	2017		Retail	Food	Food	Pork
SH17SF601	South	Guangxi	2017		Retail	Food	Food	Chicken meat
SH17SF853	East	Shanghai	2017		Retail	Food	Food	Pork
SH17SF862	East	Shanghai	2017		Retail	Food	Food	Pork
SH17SF863	East	Shanghai	2017		Retail	Food	Food	Pork
SH17SF878	South	Guangdong	2017		Retail	Food	Food	Chicken meat
SH17SF898	East	Shanghai	2017		Retail	Food	Food	Pork
SH17SF907	South	Guangdong	2017		Retail	Food	Food	Pork
SH17SF909	South	Guangdong	2017		Retail	Food	Food	Chicken meat
SH17SF1011	North	Shanxi	2017		Retail	Food	Food	Pork
SH17SF1158	East	Shanghai	2017		Retail	Food	Food	Pork
SH17SF1287	East	Shandong	2017		Slaughter House	Chick	Food	Chicken meat
SH17SF1294	East	Shandong	2017		Slaughter House	Chick	Food	Chicken meat
SH17SF1300	East	Shandong	2017		Slaughter House	Chick	Food	Chicken meat
SH17SF1305	East	Shandong	2017		Slaughter House	Chick	Food	Chicken meat
SH17SF1327	East	Shandong	2017		Slaughter House	Chick	Food	Chicken meat
SH17SF1536	East	Shanghai	2017		Slaughter House	Swine	Food	Pork
SH17SF1539	East	Shanghai	2017		Slaughter House	Swine	Food	Pork
SH17SF1556	East	Shanghai	2017		Slaughter House	Swine	Food	Pork
SH17SF1558	East	Shanghai	2017		Slaughter House	Swine	Food	Pork
SH17SF1561	East	Shanghai	2017		Slaughter House	Swine	Food	Pork
SH17SF1576	East	Shanghai	2017		Slaughter House	Swine	Food	Pork
SH17SF1618	South	Guangxi	2017		Slaughter House	Duck	Food	Duck Meat
SH17SF1631	South	Guangxi	2017		Slaughter House	Chick	Food	Chicken Meat
SH17SF1641	East	Zhejiang	2016		Slaughter House	Enviroment	Food	Chicken meat
SH17SF1644	East	Zhejiang	2016		Slaughter House	Enviroment	Food	Chicken meat
SH17SF1683	East	Jiangsu	2017		Slaughter House	Enviroment	Food	Pork
SH17SF1692	East	Jiangsu	2017		Slaughter House	Enviroment	Food	Pork
SH17SF1695	East	Jiangsu	2017		Slaughter House	Enviroment	Food	Pork
SH17SF1702	East	Jiangsu	2017		Slaughter House	Enviroment	Food	Pork
SH17SF1707	East	Jiangsu	2017		Slaughter House	Enviroment	Food	Pork
SH17SF1716	East	Jiangsu	2017		Slaughter House	Enviroment	Food	Pork
SH17SF1720	East	Jiangsu	2017		Slaughter House	Enviroment	Food	Pork
SH17SF1734	South	Guangdong	2017		Retail	Food	Food	Pork
SH17SF1735	South	Guangdong	2017		Retail	Food	Food	Pork
SH17SF1763	South	Guangdong	2017		Retail	Food	Food	Chicken meat
SH17SF1766	South	Guangdong	2017		Retail	Food	Food	Pork
SH17SF1801	South	Guangdong	2018		Retail	Food	Food	Chicken meat
SH17SF1815	South	Guangdong	2018		Retail	Food	Food	Chicken meat
SH17SF1816	South	Guangdong	2018		Retail	Food	Food	Chicken meat
SH17SF1817	South	Guangdong	2018		Retail	Food	Food	Chicken meat
SH17SF1842	South	Guangxi	2018		Enviroment	Enviroment	Environment	Water
SH17SF1867	South	Guangdong	2018		Retail	Food	Food	Pork
SH17SF1871	South	Guangdong	2018		Retail	Food	Food	Pork
SH17SF1996	South	Guangdong	2018		Farm	Chick	Animal	Chick
SH17SF2002	South	Guangdong	2018		Farm	Chick	Animal	Chick
SH17SF2003	South	Guangdong	2018		Farm	Chick	Animal	Chick
SH17SF2004	South	Guangdong	2018		Farm	Chick	Animal	Chick
SH17SF2005	South	Guangdong	2018		Farm	Chick	Animal	Chick
SH17SF2006	South	Guangdong	2018		Farm	Chick	Animal	Chick
SH17SF2013	South	Guangxi	2018		Enviroment	Enviroment	Environment	Water
SH17SF2066	South	Guangxi	2018		Enviroment	Enviroment	Environment	Water
SH17SF2067	South	Guangxi	2018		Enviroment	Enviroment	Environment	Water
SH17SF2076	South	Guangxi	2018		Retail	Enviroment	Food	Snail
SH16G3386	South	Guangxi	2012		Enviroment	Enviroment	Environment	Water
SH16G4748	East	Shandong	2016		Retail	Enviroment	Food	Shrimp
SH18SF058	South	Guangdong	2018		Retail	Food	Food	Chicken meat
SH18SF097	South	Guangxi	2018		Retail	Food	Food	Pork
SH18SF105	South	Guangxi	1995		Retail	Food	Food	Fish
SH18SF157	South	Guangdong	2018		Retail	Food	Food	Chicken meat
SH18SF159	South	Guangdong	2018		Retail	Food	Food	Duck Meat
SH18SF162	South	Guangdong	2018		Retail	Food	Food	Pork
SH18SF163	South	Guangdong	2018		Retail	Food	Food	Chicken meat
SH18SF177	South	Guangdong	2018		Retail	Food	Food	Chicken meat
SH18SF179	South	Guangdong	2018		Retail	Food	Food	Chicken meat
SH18SF186	South	Guangdong	2018		Retail	Food	Food	Pork
SH18SF233	South	Guangdong	2018		Retail	Food	Food	Pork
SH18SF235	South	Guangdong	2018		Retail	Food	Food	Pork
SH18SF241	South	Guangdong	2018		Retail	Food	Food	Chicken Meat
SH18SF242	South	Guangdong	2018		Retail	Food	Food	Chicken Meat
SH18SF243	South	Guangdong	2018		Retail	Food	Food	Chicken Meat
SH18SF250	South	Guangdong	2018		Retail	Food	Food	Pork
SH18SF254	South	Guangdong	2018		Retail	Food	Food	Chicken Meat
SH18SF276	South	Guangdong	2018		Retail	Food	Food	Chicken Meat
SH18SF281	South	Guangdong	2018		Retail	Food	Food	Chicken meat
SH18SF306	South	Guangdong	2018		Retail	Food	Food	Pork
SH18SF307	South	Guangdong	2018		Retail	Food	Food	Pork
SH18SF308	South	Guangdong	2018		Retail	Food	Food	Pork
SH18SF309	South	Guangdong	2018		Retail	Food	Food	Pork
SH18SF310	South	Guangdong	2018		Retail	Food	Food	Pork
SH18SF316	South	Guangdong	2018		Retail	Food	Food	Chicken meat
SH18SF328	South	Guangdong	2018		Retail	Food	Food	Duck Meat
SH18SF330	South	Guangdong	2018		Retail	Food	Food	Pork
SH18SF342	South	Guangdong	2018		Retail	Food	Food	Chicken meat
SH18SF349	South	Guangdong	2018		Retail	Food	Food	Chicken meat
SH18SF359	South	Guangdong	2018		Retail	Food	Food	Pork
SH18SF361	South	Guangdong	2018		Retail	Food	Food	Pork
SH18SF362	South	Guangdong	2018		Retail	Food	Food	Pork
SH18SF396	South	Guangdong	2018		Retail	Food	Food	Chicken meat
SH18SF425	South	Guangdong	2018		Retail	Food	Food	Chicken meat
SH18SF428	South	Guangdong	2018		Retail	Food	Food	Chicken meat
SH18SF436	South	Guangdong	2018		Retail	Food	Food	Pork
SH18SF440	South	Guangdong	2018		Retail	Food	Food	Pork
SH18SF441	South	Guangdong	2018		Retail	Food	Food	Pork
SH18SF444	South	Guangdong	2018		Retail	Food	Food	Pork
SH18SF465	South	Guangdong	2018		Retail	Food	Food	Chicken meat
SH18SF488	South	Guangdong	2018		Retail	Food	Food	Chicken meat
SH18SF489	South	Guangdong	2018		Retail	Food	Food	Chicken meat
SH18SF494	South	Guangdong	2018		Retail	Food	Food	Pork
SH18SF500	South	Guangdong	2018		Retail	Food	Food	Pork
SH18SF782	South	Guangdong	2018		Retail	Food	Food	Chicken meat
SH18SF808	South	Guangxi	2017		Retail	Food	Food	Duck Meat
SH18SF816	South	Guangdong	2018		Retail	Food	Food	Duck Meat
SH18SF842	South	Guangdong	2018		Retail	Food	Food	Pork
SH18SF865	South	Guangxi	2017		Retail	Food	Food	Chicken meat
SH18SF882	South	Guangxi	2018		Enviroment	Enviroment	Environment	Water
SH18SF1055	East	Shanghai	2009		Retail	Food	Food	Beef
SH18SF1057	East	Shanghai	2009		Retail	Food	Food	Chicken meat
SH18SF1059	East	Shanghai	2009		Retail	Food	Food	Chicken meat
SH18SF1305	East	Shanghai	2018		Retail	Food	Food	Pork
SH18SF1637	East	Shandong	2018		Slaughter House	Chick	Food	Chicken meat
SH18SF1670	East	Shandong	2018		Slaughter House	CHick	Food	Chicken meat
SH18SF1786	North	Shanxi	2018		Retail	Food	Food	Snail
SH18G3128	South	Guangxi	2018		Enviroment	Enviroment	Environment	Water
SH18G3134	South	Guangxi	2018		Enviroment	Enviroment	Environment	Water
SH18G3137	South	Guangxi	2018		Enviroment	Enviroment	Environment	Water
SH18G3221	South	Guangxi	2019		Enviroment	Enviroment	Environment	Water
SH18G3236	South	Guangxi	2018		Farm	Enviroment	Environment	Soil
SH18G3237	South	Guangxi	2018		Farm	Enviroment	Environment	Soil
2018SAL0015011	East	Zhejiang	2018	Patient	Diarrhea	Feces	Human	Human	M	6m	< 10
2018sal0022011	East	Zhejiang	2018	Patient	Diarrhea	Feces	Human	Human	F	1	< 10
2018sal0026011	East	Zhejiang	2018	Patient	Diarrhea	Feces	Human	Human	M	52	(31-60)
2018SAL0063011	East	Zhejiang	2018	Patient	Diarrhea	Feces	Human	Human	F	2	< 10
2018SAL0068011	East	Zhejiang	2018	Patient	Diarrhea	Feces	Human	Human	M	4	< 10
2018sal0170011	East	Zhejiang	2018	Patient	Diarrhea	Feces	Human	Human	M	69	>60
2018SAL0175011	East	Zhejiang	2018	Patient	Diarrhea	Feces	Human	Human	M	74	< 10
2018sal0224011	East	Zhejiang	2018	Patient	Diarrhea	Feces	Human	Human	F	20	(10-30)
Henan13-4	Center	Henan	2017		Farm	Feces	Animal	Swine
Henan14-1	Center	Henan	2017		Farm	Feces	Animal	Swine
Henan14-5	Center	Henan	2017		Farm	Feces	Animal	Swine
Henan14-6	Center	Henan	2017		Farm	Feces	Animal	Swine
Henan14-7	Center	Henan	2017		Farm	Feces	Animal	Swine
Henan14-8	Center	Henan	2017		Farm	Feces	Animal	Swine
Henan14-9	Center	Henan	2017		Farm	Feces	Animal	Swine
Henan14-11	Center	Henan	2017		Farm	Feces	Animal	Swine
Henan15-2	Center	Henan	2017		Farm	Feces	Animal	Swine
Henan15-4	Center	Henan	2017		Farm	Feces	Animal	Swine
Henan15-6	Center	Henan	2017		Farm	Feces	Animal	Swine
Henan15-7	Center	Henan	2017		Farm	Feces	Animal	Swine
Henan15-9	Center	Henan	2017		Farm	Feces	Animal	Swine
Henan15-10	Center	Henan	2017		Farm	Feces	Animal	Swine
Henan15-11	Center	Henan	2017		Farm	Feces	Animal	Swine
Henan15-12	Center	Henan	2017		Farm	Feces	Animal	Swine
Henan15-13	Center	Henan	2017		Farm	Feces	Animal	Swine
Henan15-14	Center	Henan	2017		Farm	Feces	Animal	Swine
Henan15-15	Center	Henan	2017		Farm	Feces	Animal	Swine
Henan15-16	Center	Henan	2017		Farm	Feces	Animal	Swine
Henan15-17	Center	Henan	2017		Farm	Feces	Animal	Swine
Henan15-18	Center	Henan	2017		Farm	Feces	Animal	Swine
Henan18-1	Center	Henan	2017		Farm	Feces	Animal	Swine
Henan18-5	Center	Henan	2017		Farm	Feces	Animal	Swine
Henan19-1	Center	Henan	2017		Farm	Feces	Animal	Swine
Henan19-6	Center	Henan	2017		Farm	Feces	Animal	Swine
Henan19-8	Center	Henan	2017		Farm	Feces	Animal	Swine
Henan25-3	Center	Henan	2017		Slaughter House	Swine	Food	Pork
Henan25-26	Center	Henan	2017		Slaughter House	Swine	Food	Pork
Henan25-31	Center	Henan	2017		Slaughter House	Swine	Food	Pork
Henan25-32	Center	Henan	2017		Slaughter House	Swine	Food	Pork
Henan25-38	Center	Henan	2017		Slaughter House	Swine	Food	Pork
Henan25-62	Center	Henan	2017		Slaughter House	Swine	Food	Pork
Henan26-7	Center	Henan	2017		Slaughter House	Swine	Food	Pork
Henan26-12	Center	Henan	2017		Slaughter House	Swine	Food	Pork
Henan26-24	Center	Henan	2017		Slaughter House	Swine	Food	Pork
Henan26-25	Center	Henan	2017		Slaughter House	Swine	Food	Pork
Henan26-37	Center	Henan	2017		Slaughter House	Swine	Food	Pork
Henan26-47	Center	Henan	2017		Slaughter House	Swine	Food	Pork
Henan26-49	Center	Henan	2017		Slaughter House	Swine	Food	Pork
Henan26-51	Center	Henan	2017		Slaughter House	Swine	Food	Pork
Henan26-53	Center	Henan	2017		Slaughter House	Swine	Food	Pork
Henan26-66	Center	Henan	2017		Slaughter House	Swine	Food	Pork
Henan26-76	Center	Henan	2017		Slaughter House	Swine	Food	Pork
Henan26-89	Center	Henan	2017		Slaughter House	Swine	Food	Pork
Henan26-90	Center	Henan	2017		Slaughter House	Swine	Food	Pork
Henan26-91	Center	Henan	2017		Slaughter House	Swine	Food	Pork
